# Supplementary material for: Genome-wide analysis and functional characterization of AsTPS genes in Chinese angelica (Angelica sinensis)
Source: Front Plant Sci. 2026 Jul 10;17:1872863. doi: 10.3389/fpls.2026.1872863 (PMC13395871; doi:10.3389/fpls.2026.1872863)
Supplement: Supplementary file 2 [file Table2.xlsx]

## Sheet: S1
Supplementary Table 1.Analysis results of metabolites
Index	Compounds	CAS	Match factor	cortex-1	cortex-2	cortex-3	stele-1	stele-2	stele-3	periderm-1	periderm-2	Match factor
NISTMW95	(+)-epi-Bicyclosesquiphellandrene	54274-73-6	95.4	1.01719e+06	646484	413563	26909.7	14611.1	4217.64	2.07842e+06	2.16494e+06
NISTMW180	(-)-.beta.-Bourbonene	5208-59-3	76.2	82479.6	55561.4	62531	2890.13	3044.06	578.025	69782.2	73933.8
NISTMW184	(-)-1,2,2.alpha.,3,3,4,6,7,8,8.alpha.-decahydro-2.alpha.,7,8-trimethylacenaphthylene	1000365-86-7	85.1	1.66634e+06	1.014e+06	700500	64284.9	23674	14545.1	4.17512e+06	4.39537e+06
NISTMW202	(1R,4R,4aS,8aR)-4,7-Dimethyl-1-(prop-1-en-2-yl)-1,2,3,4,4a,5,6,8a-octahydronaphthalene	92692-39-2	95.1	1.54803e+06	917671	652925	57280.2	19331.9	13207.8	3.94797e+06	4.06573e+06
NISTMW118	(1S,2E,6E,10R)-3,7,11,11-Tetramethylbicyclo[8.1.0]undeca-2,6-diene	24703-35-3	88.9	9.11547e+06	7.45954e+06	6.709e+06	469988	452857	152138	6.67293e+06	6.92053e+06
NISTMW41	(1S,3S,5S)-1-Isopropyl-4-methylenebicyclo[3.1.0]hexan-3-yl acetate	139757-62-3	78.9	58045	43713.4	26050.3	3676.57	3058.14	1174.13	48429.7	51052.9
NISTMW80	(2-Methylbenzo(b)thien-3-yl)acetamide	1505-57-3	50	95850.4	92207.4	71088.7	60311.6	33839.6	26696.4	107521	114757
NISTMW84	(2E,4E)-3,7-Dimethylocta-2,4-diene	6874-39-1	50.2	11400.5	14285.3	9416.91	225.049	1125.24	225.049	2105.66	2442.85
NISTMW203	(3-Nitrobenzyl)mercaptan, S-acetyl-	873464-00-7	58	13403.9	5453.86	2307.82	40991.1	6168.12	15606.2	26690.3	28868.5
NISTMW207	(3E,5E)-2,6-Dimethylocta-3,5,7-trien-2-ol	206115-88-0	89.2	176897	366140	537601	22889.3	38873.8	25789.1	113282	128025
NISTMW115	(3aR,4R,8R,8aS)-3a,4,8a-Trimethyl-7-methylenedecahydro-4,8-methanoazulene-rel-	72346-55-5	56.1	3.32438e+06	2.28603e+06	1.50635e+06	232328	143682	157250	7.42457e+06	7.84832e+06
NISTMW130	(3aS,8aS)-6,8a-Dimethyl-3-(propan-2-ylidene)-1,2,3,3a,4,5,8,8a-octahydroazulene	395070-76-5	93.1	1.59476e+06	1.00652e+06	668524	57522.1	21403.7	10361.1	4.23536e+06	4.49812e+06
NISTMW44	(R)-3-Methylene-6-((S)-1,2,2-trimethylcyclopentyl)cyclohex-1-ene	98093-94-8	87.3	554706	328507	225585	18686	7604.78	3999.86	1.3706e+06	1.4467e+06
NISTMW13	(Z)-1-Methyl-4-(6-methylhept-5-en-2-ylidene)cyclohex-1-ene	13062-00-5	89.1	362800	204722	126395	9254.68	7066.83	6153.15	961609	1.00117e+06
NISTMW21	.alpha.-Cuprenene	29621-78-1	94	2.27152e+06	1.37819e+06	971009	73138.8	24432	12447.1	5.47643e+06	5.76212e+06
NISTMW29	.alpha.-Phellandrene	99-83-2	86.1	68747	37955	41527.1	2623	3163.9	1619.62	17932.7	20159.9
NISTMW49	.beta.-Bisabolene	495-61-4	91.2	3.61067e+06	2.24639e+06	1.57223e+06	168745	69054.3	34182.8	8.21667e+06	8.68541e+06
NISTMW234	.gamma.-Elemene	29873-99-2	94.8	308650	253089	222421	14117	15729.6	5373.1	211715	218001
NISTMW258	1(2H)-Naphthalenone, 3,4-dihydro-4,5,8-trimethyl-	10468-61-8	82.5	238052	259940	225737	126717	90660.9	46493.1	362919	355559
NISTMW143	1,2,4,5-Benzenetetracarbonitrile	712-74-3	52.5	4981.99	4250.01	4400.62	1208.82	814.145	879.403	2900.5	4564.65
NISTMW199	1,2-Benzenedicarbonitrile, 4-amino-	56765-79-8	62.2	41744.2	40723.9	22106.6	8870.29	5547.2	2038.36	18995	23279.1
NISTMW179	1,3,6,10-Dodecatetraene, 3,7,11-trimethyl-, (Z,E)-	26560-14-5	68.9	1.23039e+07	9.15277e+06	7.49491e+06	855510	703357	195259	6.30687e+06	6.55138e+06
NISTMW177	1,3,8-p-Menthatriene	18368-95-1	95.9	372474	391658	334555	86704.3	81951.2	57791.3	881190	938394
NISTMW111	1,3:2,5-Dimethylene-4-methyl-d-rhamnitol	7464-25-7	78.3	221872	239675	255028	484374	428704	498576	68044.7	67021.1
NISTMW96	1,4-Benzodioxan-6-carboxaldehyde	29668-44-8	50.8	19945.9	10075.8	6818.96	5959.52	329.175	1645.88	35311.2	36867.3
NISTMW229	1,5,9-Cyclododecatriene, 1,5,9-trimethyl-	21064-19-7	70.2	51745.1	30933.5	35440.8	3062.08	2053.13	1729.72	40754.9	39996.4
NISTMW119	1-(2-Pyrazinyl)-1-ethanol	94777-52-3	55.2	8357.63	5732.21	4353.79	675.101	675.101	675.101	34725.6	38301.9
NISTMW52	1-Butanone, 1-(4-hydroxyphenyl)-	1009-11-6	53.1	28869.3	38054.4	22449.1	3334.24	1054.43	1362.16	74866.7	71799.8
NISTMW3	1-Ethylpentyl acetate	5921-83-5	73	38911	12082.2	92001.5	6180.23	2648.05	1155.73	36912.5	49178.4
NISTMW165	1-Methyl-2-phenylcyclopropane	3145-76-4	68.1	14556.6	23105	34224.6	4859.76	4619.37	4245.32	17194.9	18218.1
NISTMW129	1-Octen-3-yl-acetate	2442-10-6	95.1	226767	275797	247885	1203.16	13547.9	576.965	113013	113182
NISTMW86	1H-3a,7-Methanoazulene, 2,3,4,7,8,8a-hexahydro-3,6,8,8-tetramethyl-, [3R-(3.alpha.,3a.beta.,7.beta.,8a.alpha.)]-	469-61-4	76.3	69106.6	37409	28093.2	3926.96	1780.69	696.641	190315	204208
NISTMW94	1H-3a,7-Methanoazulene, octahydro-3,8,8-trimethyl-6-methylene-, [3R-(3.alpha.,3a.beta.,7.beta.,8a.alpha.)]-	546-28-1	95.8	4.48792e+06	2.59217e+06	1.81075e+06	138653	51517.7	25314.3	1.13844e+07	1.21427e+07
NISTMW54	1H-Cycloprop[e]azulen-7-ol, decahydro-1,1,7-trimethyl-4-methylene-, [1ar-(1a.alpha.,4a.alpha.,7.beta.,7a.beta.,7b.alpha.)]-	6750-60-3	96	168083	80264.4	111364	25842.8	13872.1	9408.77	343435	374532
NISTMW53	1H-Imidazo[4,5-b]pyridine	273-21-2	43	12944.9	12934.1	8638.55	923.346	1618.51	184.669	3354.01	6116.83
NISTMW127	1H-Imidazol-1-ylacetic acid	22884-10-2	55.9	50616.2	48282.5	71429.1	3768.88	3180.79	3447.32	13087	13279.2
NISTMW158	2(3H)-Furanone, 5-ethyldihydro-	695-06-7	62	17947.4	8002.29	7509.21	2306.23	2794.48	2193.71	5965.05	7441.62
NISTMW11	2,2-Dimethyl-4-oxo-1,2,3,4-tetrahydroquinazoline	77726-78-4	50.3	1.64194e+06	1.19365e+06	806701	95275.6	76870.5	48679.2	1.1774e+06	1.24458e+06
NISTMW157	2,4,6-Octatriene, 2,6-dimethyl-	673-84-7	77.5	83106.8	62020.4	33971.7	4110.74	5071.35	5123.58	73367.8	67802.4
NISTMW1	2,4,6-Octatriene, 2,6-dimethyl-, (E,Z)-	7216-56-0	96.5	933592	1.06879e+06	497159	11939.5	16126.9	3189.11	3.49278e+06	3.81146e+06
NISTMW75	2,4-Imidazolidinedione, 5-phenyl-	89-24-7	77.9	112687	102584	77206.4	24838.4	23660	11640.4	141645	144533
NISTMW109	2,6-Decadienoic acid, 3,7-dimethyl-, methyl ester, (E,E)-	34603-26-4	45.8	30628.9	34551	23432.8	321.091	1605.45	321.091	321.091	321.091
NISTMW85	2,9-Diazabicyclo[4.4.0]decane, trans-	13623-82-0	51.2	30724.2	3909.28	22732	2698.51	2124.72	3055.25	14736	16532.4
NISTMW48	2-Acetyl-3,7-dimethylbenzo(b)thiophene	6179-06-2	63.6	9969.03	7585.22	8547.08	895.971	1576.2	610.244	6361.05	8748.31
NISTMW55	2-Butenoic acid, 2-methyl-	13201-46-2	91.4	193783	120106	146761	35092.3	21332.3	6719.68	155737	167583
NISTMW233	2-Carbethoxy-N-methylpyrrolidine	30727-23-2	65.8	42111.1	24951	23652.4	4103.15	4103.15	4103.15	159373	176869
NISTMW148	2-Decenal, (E)-	3913-81-3	73.8	97946.3	39873.6	134087	20672.1	15160.3	18163.6	120438	125849
NISTMW66	2-Furancarboxylic acid, 2-methoxyethyl ester	1000331-09-7	48.4	13997.3	17110.3	10461	4784.56	6289.17	4907.04	4929.81	6896.79
NISTMW228	2-Hydroxy-4,5-methylenedioxypropiophenone	18607-90-4	68	56390.7	48650.8	52491.7	14517.7	7217.78	6283.38	36906.7	38366.5
NISTMW145	2-Isopropenyl-4a,8-dimethyl-1,2,3,4,4a,5,6,8a-octahydronaphthalene	207297-57-2	81.5	130627	78580.8	56787.5	4919.45	3522.62	2198.64	347082	368293
NISTMW65	2-Naphthalenemethanol, 1,2,3,4,4a,5,6,8a-octahydro-.alpha.,.alpha.,4a,8-tetramethyl-, (2.alpha.,4a.alpha.,8a.alpha.)-	79254-46-9	74.2	134814	145905	131401	12624.9	10858.1	5023.55	163128	170662
NISTMW213	2-Naphthalenemethanol, 1,2,3,4,4a,5,6,8a-octahydro-.alpha.,.alpha.,4a,8-tetramethyl-, [2R-(2.alpha.,4a.alpha.,8a.beta.)]-	473-16-5	60.3	126568	79507.7	58977.1	13501.9	8193.62	3827.51	210621	220738
NISTMW60	2-Nonanol, acetate	14936-66-4	88.1	38974.2	26925	60883.1	3628.93	3736.94	3319.68	35618.7	42350.8
NISTMW174	2-Nonen-4-one	32064-72-5	66.6	19351.5	21111.2	17394.2	1433.51	1808.1	286.702	1885.56	1901.43
NISTMW208	2-Thenoylglycine	33955-17-8	47.8	681811	413919	292946	19330.9	8699.33	5996.54	1.66158e+06	1.78168e+06
NISTMW194	2-t-Butyl-5-hydroxymethyloxazolidine-3-carboxylic acid, methyl ester	1000192-09-6	57.9	29093.7	13897.4	20481.1	4928.51	2120.99	3414.01	61080.3	64605.7
NISTMW257	3,4-Hexanedione, 2,2,5-trimethyl-	20633-03-8	61	36243.7	13567	21223.7	3652.23	3762.55	1829.38	62916.3	72646.9
NISTMW191	3,5-Heptanedione, 4-acetyl-2,2,6,6-tetramethyl-	1000161-42-4	70.5	34331.6	36221.1	30209	17443.6	18353.3	14227.4	34680.2	33864.2
NISTMW76	3,6-Dimethyl-4H-furo[3,2-c]pyran-4-one	36745-38-7	51.2	15152.5	24206	26594	1333.59	2846.64	1502.31	12208.1	11512.6
NISTMW261	3-Acetyl-2,5-dimethylthiophene	2530-10-1	68.4	14051.9	8482.58	24331.2	361.572	361.572	361.572	1807.86	2729.77
NISTMW220	3-Bromophthalide	6940-49-4	48.4	3216.47	6364.9	9268.78	643.294	643.294	643.294	5364.92	7553.58
NISTMW120	3-Carene	13466-78-9	97.6	1.47791e+06	1.38479e+06	660224	33513	38894.6	11872.3	3.39487e+06	3.72901e+06
NISTMW20	3-Cyclohexene-1-methanol, 5-hydroxy-.alpha.,.alpha.,4-trimethyl-, (1S-trans)-	38235-58-4	78.3	380574	187307	242322	43558.4	40378.1	37918.7	405929	421869
NISTMW242	3-Methyl-2-butenoic acid, 2,6-dimethylnon-1-en-3-yn-5-yl ester	1000299-31-5	74.4	1.03294e+06	610224	658194	117047	64276.9	16678.2	735081	823321
NISTMW57	3-Methylbut-2-enoic acid, 2,3-dichlorophenyl ester	1000331-15-4	47.3	15035	13102.6	20613	3636.14	2667.89	2493.2	17574.6	16377.4
NISTMW250	3-Nonyl acetate	1010429-16-2	84.8	80906.2	66288.6	138194	14416.2	15811.7	15618.9	75106.7	73299.4
NISTMW217	3-Pyridinol, 2-(methylthio)-, acetate (ester)	42715-30-0	45.3	14598.5	16747.5	9717.06	390.883	2447.53	1954.41	9687.79	11355.9
NISTMW110	3a,7-Methano-3aH-cyclopentacyclooctene, 1,4,5,6,7,8,9,9a-octahydro-1,1,7-trimethyl-, [3aR-(3a.alpha.,7.alpha.,9a.beta.)]-	469-92-1	78.9	24688.7	22714.5	20620.3	2223.91	2588.43	561.655	12997.5	14193.9
NISTMW226	4-Chlorobutyric acid, 4-isopropylphenyl ester	1000357-38-8	73.7	325285	192540	144727	15039.5	5484.45	2365.04	735185	770566
NISTMW107	4-Ethylbenzylamine, N,N-dibutyl-	1000310-42-4	57.5	134359	86441.4	52315.5	3913.42	4383.52	1375.72	335086	341954
NISTMW155	4-Methylbicyclo(3.2.2)nona-3,6-dien-2-one	1000426-97-1	67.2	451140	371348	287445	33709.1	39462.3	10454.2	913453	972023
NISTMW123	4-Nonanone	4485-09-0	80.5	58685.9	64878.3	13802	3666.2	2689.81	1259.36	8235.41	10007.1
NISTMW181	5-Chloro-guaiacol	3743-23-5	85.6	43015.9	38469.9	45465.1	6634.25	6842.36	5026.09	5435.4	6640.31
NISTMW259	5-Chlorovaleric acid, 2-methoxyethyl ester	1000331-37-0	66.6	174493	105253	62746.3	4468.17	6370.27	2069.4	56778.5	60695.3
NISTMW98	5-Cyano-1,2,3,4-tetrahydro-6-methyl-2-oxopyridine	27036-90-4	59.2	216517	120067	84511.9	7265.3	1500.35	1510.8	611570	648422
NISTMW172	5-Hepten-2-one, 6-methyl-	110-93-0	71.1	12151.1	4373.19	6730.15	7042.36	3831.38	4556.77	13848.1	17724.5
NISTMW102	5-Isopropenyl-2-methylcyclopent-1-enecarboxaldehyde	1000190-36-8	69.1	38294.7	21993.8	23668.2	4959.5	5082.12	1943.68	32662.4	30967.8
NISTMW51	5-Methoxyquinolin-8-amine	30465-68-0	54.1	11948	8750.28	10077.9	5739.09	2837.63	3193.61	18327.5	18429.1
NISTMW88	5-Pentylcyclohexa-1,3-diene	56318-84-4	92.2	6.45334e+06	6.56028e+06	3.24789e+06	203328	265120	40868	7.54298e+06	8.07278e+06
NISTMW126	5-Undecene	4941-53-1	89.7	383265	381605	195615	10744.7	15334.1	7512.33	133145	148140
NISTMW192	5H-1,3,2-Oxathi(siv)azol-5-one, 4-phenyl-	32545-34-9	52.3	1.06232e+06	692812	492041	45880.8	21246	10494	2.43997e+06	2.59066e+06
NISTMW42	6-Methyl-5,6,7,8-tetrahydro-2,4-quinazolinedione	104829-76-7	54.6	162942	134312	384339	26697.4	22289.5	32149	230918	236925
NISTMW239	6-Octenoic acid, 3,7-dimethyl-, methyl ester	2270-60-2	79.5	100240	105827	81172.3	3637.7	4652.43	727.54	15815.3	13300.2
NISTMW5	6-Undecanol	23708-56-7	89.6	751835	859718	715326	42802.4	44183.4	11813	385230	413854
NISTMW32	6-Undecanone	927-49-1	96.9	2.52924e+06	2.81838e+06	1.61538e+06	77859.1	103828	16741.7	1.06577e+06	1.10009e+06
NISTMW210	7-Ethyl-6-methyl-8-nitro-1,4-dioxa-spiro[4.5]decan-7-ol	79880-76-5	42.6	8977.03	6757.54	5689.62	1781.74	914.66	1197.12	27782	32544.9
NISTMW97	7-Tetradecene, (Z)-	41446-60-0	76.1	158520	225721	340842	7835.86	11598.8	6689.41	244991	267899
NISTMW18	8,10-Dodecadien-1-ol	57002-06-9	74.8	82882.5	90987.1	62170.6	2706.21	3555.62	1131.13	23994.3	26877.7
NISTMW232	Acetic acid, 3-acetoxy-5-methyl-2-nitrocyclohexyl ester	114454-71-6	50.9	12107.3	18937	7508	3327.23	3010.25	2336.53	19305	18987.8
NISTMW188	Azacyclohexane, 3-[1-pyrrolidyl]-	144243-28-7	75.2	1.31329e+06	1.47019e+06	1.53618e+06	2.46744e+06	2.26193e+06	2.64511e+06	900505	935346
NISTMW193	Benzaldehyde, 2,4,5-trimethyl-	5779-72-6	98.9	5.4123e+06	4.19389e+06	4.7785e+06	1.47102e+06	948409	319420	3.18507e+06	3.3208e+06
NISTMW206	Benzaldehyde, 3,4,5-trimethoxy-	86-81-7	54.7	45945.8	1506.83	24966.5	1562.23	301.365	301.365	17517.5	21407.3
NISTMW166	Benzamide, 3-nitro-	645-09-0	51.3	18084.6	11531.3	4867.65	2564.47	872.874	704.07	17153.4	16932.4
NISTMW215	Benzene, (1-ethylpropyl)-	1196-58-3	83.6	156740	198660	102412	14920	10622.4	3579.21	43975.5	49543.1
NISTMW79	Benzene, 1,2,3,5-tetramethyl-	527-53-7	84.2	19374.4	23336	19265.7	37440.3	33805.8	34191.5	16545.5	14206.5
NISTMW81	Benzene, 1,2,4-trimethyl-	95-63-6	82.6	162528	119302	133239	32885.1	26310.5	14980.1	116779	126661
NISTMW146	Benzene, 1,2-dimethoxy-4-(1-propenyl)-	93-16-3	79.9	118400	54178.9	82360.2	27746.6	6011.76	9973.59	64471.7	62720.7
NISTMW195	Benzene, 1,3-dimethyl-	108-38-3	84.8	15152.8	231059	128082	7017.17	7529.88	6071.74	59631.2	69948.9
NISTMW222	Benzene, 1-(1,5-dimethylhexyl)-4-methyl-	1461-02-5	70.2	54179	32193.1	22371.3	3131.3	3026.53	1878.11	108875	113922
NISTMW256	Benzene, 1-ethyl-2,4-dimethyl-	874-41-9	68.1	42191.3	37419.3	48366.2	3502.11	7041.91	3465.02	63583.3	69378.5
NISTMW77	Benzene, 1-methyl-4-(1,2,2-trimethylcyclopentyl)-, (R)-	16982-00-6	89.8	818149	459740	407455	106855	32555	25731.9	2.42174e+06	2.59205e+06
NISTMW209	Benzene, 1-methyl-4-propyl-	1074-55-1	61.1	4131.2	4410.32	3454.47	6993.8	5737.61	5356.02	8232.56	9560.27
NISTMW45	Benzene, 1-pentenyl-	826-18-6	64.3	26550	19664.8	17894.4	5909.48	4160.34	2444.8	31394.2	31404.4
NISTMW38	Benzene, 2-ethyl-1,4-dimethyl-	1758-88-9	67.5	274142	287083	187268	9134.88	14925.4	3130.22	137387	129306
NISTMW187	Benzene, 4-ethyl-1,2-dimethyl-	934-80-5	81	36386.1	28392	25429.4	4335.41	3916.7	4907.34	43349.6	51529.6
NISTMW214	Benzeneethanamine, 2,5-dimethoxy-.alpha.,4-dimethyl-	15588-95-1	56.8	15021.5	12097.3	10482.3	3913.04	2756.03	986.35	15599.3	17879.5
NISTMW7	Benzenepropanoic acid, 3,4-dimethoxy-, methyl ester	27798-73-8	50.5	186208	98998.4	67732.2	26939.9	12501.7	7341.99	93074.7	99008.6
NISTMW108	Benzimidazole, 2-ethoxy-	22219-23-4	58.6	46635.3	27766.5	15580.4	8947.18	3744	1020.07	68685.6	81041.4
NISTMW198	Benzoic acid, 2,4-dimethoxy-, methyl ester	2150-41-6	57.4	24290.6	25991.9	28642.8	5879.19	1175.84	1175.84	55977.4	56644.2
NISTMW137	Benzyl alcohol, 3-ethylamino-	1000158-36-2	55	11963.1	10745.2	8495.41	839.701	839.701	839.701	17591.6	17030.3
NISTMW58	Betazole	105-20-4	58.7	13267.1	14534.7	19461.1	1545.84	1545.84	1545.84	17960.2	15402.5
NISTMW243	Bicyclo[2.2.2]oct-5-en-2-one	2220-40-8	69.5	217987	169592	92411.6	23441.3	17855	7323.46	95285.6	89956
NISTMW34	Bicyclo[3.1.0]hex-2-ene, 4-methylene-1-(1-methylethyl)-	36262-09-6	65.7	21867.6	14113.8	16451.8	2875.17	3448.1	2436.78	15093.9	16624.1
NISTMW63	Bicyclo[3.1.0]hexane, 4-methylene-1-(1-methylethyl)-	3387-41-5	97	970045	531579	524809	9101.3	22537.6	2283.39	217089	242748
NISTMW114	Bicyclo[3.1.1]heptane, 6,6-dimethyl-2-methylene-, (1S)-	18172-67-3	96.8	3.57642e+06	1.68774e+06	1.565e+06	36769.8	70280.3	5352.92	593577	649586
NISTMW91	Bicyclo[3.3.0]octane, 3,3,7,7-tetramethyl-1,5-diaza-2,6-dione	4136-44-1	57	30795.4	4919.21	15756	3087.92	617.584	617.584	19491.9	18299
NISTMW17	Bicyclo[5.2.0]nonane, 2-methylene-4,8,8-trimethyl-4-vinyl-	242794-76-9	83.1	115268	83605.3	65518.9	5984.38	4764.59	1122.13	66313.3	70765.8
NISTMW231	Bicyclo[7.2.0]undec-4-ene, 4,11,11-trimethyl-8-methylene-	13877-93-5	90.8	7.93429e+06	5.50772e+06	4.33288e+06	331599	164331	124589	1.59101e+07	1.67916e+07
NISTMW159	Bicyclosesquiphellandrene	54324-03-7	85.2	156629	99937	59285.3	4106.65	1524.29	832.446	269305	282869
NISTMW36	Bromoacetic acid, 2-tetrahydrofurylmethyl ester	56405-23-3	48.1	23362.4	21911.5	9503.2	1530.68	1761.94	1223	13422.9	9043.26
NISTMW104	Butanoic acid, 2-cyano-3-methyl-, ethyl ester	3213-49-8	52.6	51181.2	39845.4	40346.9	7702.76	6215.61	7004.47	47898.1	51824.2
NISTMW24	Butanoic acid, 3-hexenyl ester, (E)-	53398-84-8	70	53974.6	45572.5	31861.1	3167.12	2174.89	2968.08	38665.4	44100.3
NISTMW39	Camphene	79-92-5	94.4	200324	90451.3	73997.9	2486.93	3895.43	491.808	34853.1	37475.8
NISTMW205	Carbonic acid, ethyl 4-cyanophenyl ester	1000357-92-1	57.7	48845.2	15065.4	28344.5	2174.63	1427.36	285.472	32529.1	34321.9
NISTMW151	Carbonic acid, propyl 4-cyanophenyl ester	1000357-82-1	56.9	374335	216367	157490	11982.9	5562.53	1112.51	962172	997235
NISTMW230	Cyclohexanol, 1-(1,5-dimethylhexyl)-4-methyl-	24945-44-6	49.6	30374.8	48743.8	24029.3	5604.78	6119.79	3801.43	7835.03	8250.05
NISTMW59	Cyclohexanol, 1-butyl-4-(1,1-dimethylethyl)-	53188-79-7	59.6	55963.6	47495.6	31052.4	11106.7	5901.85	3892.85	59733.1	68522.9
NISTMW169	Cyclohexanol, 3,5-dimethyl-	5441-52-1	52.2	4350.6	346.973	3902.23	3842.39	346.973	1734.87	37452	47792
NISTMW136	Cyclohexene, 3-(1,5-dimethyl-4-hexenyl)-6-methylene-, [S-(R*,S*)]-	20307-83-9	94.1	476258	283325	193549	22463.3	6821.31	8398.4	1.1235e+06	1.20731e+06
NISTMW201	Cyclohexene, 4-ethenyl-4-methyl-3-(1-methylethenyl)-1-(1-methylethyl)-, (3R-trans)-	20307-84-0	83.1	758257	432501	301143	19891.4	8175.24	6015.07	2.23345e+06	2.34855e+06
NISTMW71	Cyclohexene, 6-ethenyl-6-methyl-1-(1-methylethyl)-3-(1-methylethylidene)-, (S)-	5951-67-7	92.2	244100	140044	101247	9751.88	4851.13	1950.19	710606	774612
NISTMW160	Cyclooctane, (1-methylpropyl)-	16538-89-9	53.8	40050.1	29264.9	28957.7	5465.32	4970	3959.18	18931.7	15171.2
NISTMW225	Cyclopentane, nonyl-	2882-98-6	73.5	131924	56155	42397.4	9129.12	5560.71	1672.68	98490.7	100948
NISTMW190	Cyclopropane, 1-methyl-1-(1-methylethyl)-2-nonyl-	41977-40-6	80.9	46970.3	120.917	26301.9	3771.62	775.08	604.586	18131.1	20804.6
NISTMW170	D-Limonene	5989-27-5	96.9	594323	347706	324448	9066.73	16744.3	7206.35	181716	206093
NISTMW132	Decane	124-18-5	93	96124.7	54899	70949.8	25260.7	22336.6	17645.8	45937.7	47772
NISTMW93	Dihydrocarvenyl acetate (axial)	1010428-35-2	73.4	50106.8	13735.9	7348.17	2269.3	453.86	453.86	40336.7	41457.3
NISTMW135	Dodecane	112-40-3	86	440224	88635.2	269779	84313.7	72756	71652.6	261329	273881
NISTMW218	Epizonarene	41702-63-0	50.5	17088.9	9295.81	7028.09	4470.8	2452.75	2363.11	27568.9	26134.1
NISTMW200	Ethanol, 1-(2-methyl-2H-tetrazol-5-yl)-2-[(thiophen-2-ylmethyl)amino]-	1000316-81-4	54	40032.7	11954.4	20899	1671.63	1990.68	605.624	57530.3	63746
NISTMW72	Ethanone, 1-(2-hydroxy-5-methoxyphenyl)-	705-15-7	54.6	15638.1	12111.7	10482.3	4039.07	2756.03	986.35	16041.4	17879.5
NISTMW100	Ethanone, 1-(2-methyl-2-cyclopenten-1-yl)-	1767-84-6	68.8	441183	300608	287268	16712.7	16539.2	7463.18	1.54932e+06	1.63739e+06
NISTMW140	Ethyl (4R*,5R*)-(E)-5-hydroxy-4-(2'-tetrahydropyranyl)oxy-2-hexenoate	1010427-80-4	52.6	796.82	5011.42	5582.94	10236.1	8997.34	3984.1	796.82	796.82
NISTMW249	Ethyl 1,3-dithiane-2-carboxylate	20462-00-4	56.4	382607	234556	156756	12941.1	5101.48	2054.39	955698	1.02745e+06
NISTMW105	Fumaric acid, diphenyl ester	1000339-36-6	44.7	10623.4	12593.7	9229.56	13419.1	3440.65	2042.45	61901.8	59718.9
NISTMW15	Fumaric acid, ethyl tetrahydrofurfuryl ester	1000330-57-6	44.1	19684.9	18126.5	14530.7	9034.38	17274.2	10419.3	26551.8	30957
NISTMW43	Furan-2-carboxamide, N-(2-butyl)-N-ethyl-	1000458-95-4	58.9	34158	16903.3	21071.7	3637.42	2615.9	2732.02	118232	113782
NISTMW168	Glutaric acid, 3-oxobut-2-yl propyl ester	1000359-70-1	56.8	10766.4	9783.86	8570.4	3414.7	3043.79	2223.56	7715.67	7881.71
NISTMW176	Heptanoic acid, anhydride	626-27-7	82.7	206314	152463	38459.5	14120.3	7622.53	3955.29	67606.5	77897.5
NISTMW211	Imidazole, 2-cyano-	31722-49-3	67.8	100485	87768	82022.9	8599.81	9083.6	2517.06	291087	305597
NISTMW30	Methyl 2-isothiocyanato-3-phenylpropionate	68521-58-4	60.2	1.10105e+06	771252	548927	381664	262341	351171	1.63868e+06	1.71139e+06
NISTMW103	Methyl 5(3)-methyl-4-hydroxy-3(5)-pyrazolecarboxylate	1000211-81-5	72.7	2.13785e+06	2.27663e+06	2.50075e+06	3.44893e+06	3.15564e+06	3.55348e+06	1.25406e+06	1.30898e+06
NISTMW64	Myrtenyl angelate	138530-45-7	92.7	468874	531548	344726	39552.6	30487.6	12452.8	413024	448427
NISTMW186	Naphthalene, 1,2,3,5,6,7,8,8a-octahydro-1,8a-dimethyl-7-(1-methylethenyl)-, [1R-(1.alpha.,7.beta.,8a.alpha.)]-	4630-07-3	91.5	123467	72717.8	45399.7	5617.87	2935.85	1561.52	319326	343192
NISTMW124	Neral	106-26-3	85.2	261446	124368	92141.3	5119.68	3427.65	2798.93	748459	792539
NISTMW28	Nonan-4-yl acetate	5990-73-8	91.1	437570	337536	213049	22970.7	22207.4	11680.1	479857	503236
NISTMW117	Nonane	111-84-2	96.4	688906	234321	477608	12064.5	11575.9	6148.18	256530	275883
NISTMW139	Nonane, 2,2,4,4,6,8,8-heptamethyl-	4390-04-9	76.5	77744.8	108039	70980.8	32303.6	29865	26589.9	47098	46322.3
NISTMW47	Nonyl angelate, 3-	1000383-60-8	77.6	212964	100979	25608.2	5783.7	4258.84	1736.92	61571.2	57545.4
NISTMW133	Octanal	124-13-0	95.4	57549.7	17688.2	48292.5	23577.4	12045.8	10587.5	95151.2	102481
NISTMW138	Phenol, 2-(3-hydroxy-3-methyl-1-butenyl)-, (Z)-	17235-14-2	41.5	10379.4	6436.09	4257.56	1431.5	1488.88	286.301	34268.3	34526.6
NISTMW50	Phenol, 2-methoxy-4-propyl-	2785-87-7	57	102031	72900.5	80016	19326.9	12141.1	3495.12	99955.9	117254
NISTMW2	Propanenitrile, 3-(phenylamino)-	1075-76-9	43.5	11478.3	14853.9	7448.82	2101.92	1027.36	1195.07	3133.06	5763.82
NISTMW83	Propiophenone, 3',4'-dimethoxy-	1835-04-7	69.9	56313.9	48436.8	51964.8	15987.5	4726.08	6006.54	36656.7	37145.2
NISTMW163	Pyrazine, 2-methoxy-3-(1-methylpropyl)-	24168-70-5	80.1	172256	97564.9	99073.9	10511.3	4896.08	2718.02	344455	349265
NISTMW241	Pyrazine, 2-methoxy-3-(2-methylpropyl)-	24683-00-9	94.7	392549	248080	841667	14010.6	10535.4	14723.2	357078	366347
NISTMW78	Tetradecane	629-59-4	95.1	1.61716e+06	45199.5	791769	71627	31939.2	38452.3	527966	575248
NISTMW236	Tetradecane, 2,6,10-trimethyl-	14905-56-7	73.6	41225.1	43928.1	32503.2	25027.1	25509.8	21960.3	21513.1	15898
NISTMW141	Tridecane	629-50-5	96.3	1.49426e+06	19634.9	779561	41160.9	10725.7	18424.8	551139	570212
NISTMW197	Undecane	1120-21-4	85.5	2.21688e+06	308350	1.54746e+06	137081	104888	115232	920911	994415
NISTMW144	Zonarene	41929-05-9	74	134126	69711.7	48682	4818.88	1811.89	362.378	342497	360896
NISTMW131	cis-Thujopsene	470-40-6	95.5	199609	122267	66723.6	10053.2	5486.61	2913.07	448921	479577
NISTMW162	o-Cymene	527-84-4	87.7	81201.1	70731	62745	27818.2	26815.9	19404	141910	151060
NISTMW185	p-Anisylmaleic anhydride	4665-00-3	47.7	100860	63584.1	45406.9	2158.39	418.395	2091.98	237439	251055
NISTMW73	p-Mentha-1,5,8-triene	21195-59-5	92	361181	399224	347641	54784.9	56910	19867.5	593333	636891
NISTMW134	p-Methoxybenzylazidoformate	25474-85-5	58.8	9409.62	8335.83	7210.34	858.637	691.577	589.122	7819.76	8128.7
NISTMW156	trans-Chrysanthenol	38043-83-3	73.8	27788.7	14682.8	18935.3	4070.32	4898.76	3875.43	13458.3	15296.9
NISTMW196	trans-Pinocarvyl acetate	1686-15-3	90.4	389143	409162	341508	12190.1	18452.1	3421.91	299048	300702
NISTMW266	(E)-3-Methyl-5-((1R,4aR,8aR)-5,5,8a-trimethyl-2-methylenedecahydronaphthalen-1-yl)pent-2-en-1-ol	21738-29-4	41.2	58233.8	51435.4	31051.4	11106.7	5815	3802.19	59733.1	68522.9
NISTMW268	.beta.-Myrcene	123-35-3	96.2	2.81116e+06	1.73012e+06	1.47449e+06	31834	62811.5	7346.54	1.84824e+06	1.99702e+06
NISTMW267	.gamma.-Terpinene	99-85-4	93.4	4.83811e+07	2.85036e+07	2.8361e+07	725711	1.34772e+06	141825	1.19186e+07	1.27597e+07
NISTMW264	Caryophyllene	87-44-5	90.3	8.03486e+06	5.56872e+06	4.38344e+06	331492	172292	121813	1.59104e+07	1.66214e+07
NISTMW262	Cyclohexane, 1-methyl-4-(1-methylethylidene)-	1124-27-2	78.2	41906	97546.9	82939.1	2394.61	6867.8	1748.29	33493.9	30449.8
NISTMW263	Germacrene D	23986-74-5	84.7	81694.7	85354.2	79200.2	5342.9	6477.36	2440.53	39437.6	48209.2
NISTMW265	Linalool	78-70-6	68.1	297917	172005	138764	26884.8	17487.5	8904.28	233037	241233

## Sheet: S2
Supplementary Table 2. Content of volatile terpenoid in different tissues of A. sinensis roots.
Retention Index	NIST_RI	Match factor	Compounds	CAS	periderm-1	periderm-2	periderm-3	cortex-1	cortex-2	cortex-3	stele-1	stele-2	stele-3
1017.02	-	58.8	p-Methoxybenzylazidoformate	25474-85-5	7819.76	8128.7	8711.96	9409.62	8335.83	7210.34	858.637	691.577	589.122
1109.99	1109	95.1	1-Octen-3-yl-acetate	2442-10-6	113013	113182	106793	226767	275797	247885	1203.16	13547.9	576.965
1463.18	1792	52.5	1,2,4,5-Benzenetetracarbonitrile	712-74-3	2900.5	4564.65	5634.04	4981.99	4250.01	4400.62	1208.82	814.145	879.403
1246.39	1378	51.2	3,6-Dimethyl-4H-furo[3,2-c]pyran-4-one	36745-38-7	12208.1	11512.6	10154.6	15152.5	24206	26594	1333.59	2846.64	1502.31
1480.11	-	54	Ethanol, 1-(2-methyl-2H-tetrazol-5-yl)-2-[(thiophen-2-ylmethyl)amino]-	1000316-81-4	57530.3	63746	56913.5	40032.7	11954.4	20899	1671.63	1990.68	605.624
1518.81	1807	42.6	7-Ethyl-6-methyl-8-nitro-1,4-dioxa-spiro[4.5]decan-7-ol	79880-76-5	27782	32544.9	27446.6	8977.03	6757.54	5689.62	1781.74	914.66	1197.12
1236.22	1436	43.5	Propanenitrile, 3-(phenylamino)-	1075-76-9	3133.06	5763.82	6408.53	11478.3	14853.9	7448.82	2101.92	1027.36	1195.07
1409.1	1393	51.2	.beta.-Panasinsene	56684-97-0	12310.3	12444	8524.07	24078.4	23338.3	17957.5	2195.67	2542.71	552.849
1352.84	-	78.2	Cyclohexane, 1-methyl-4-(1-methylethylidene)-	1124-27-2	33493.9	30449.8	35461.7	41906	97546.9	82939.1	2394.61	6867.8	1748.29
949.153	943	94.4	2-n-Heptylfuran	3777-71-7	34853.1	37475.8	36027.2	200324	90451.3	73997.9	2486.93	3895.43	491.808
974.226	897	97	cis-Sabinene	3387-41-5	34853.1	37475.8	36027.2	200324	90451.3	73997.9	2486.93	3895.43	491.808
1358.65	1599	51.3	Benzamide, 3-nitro-	645-09-0	17153.4	16932.4	17530.5	18084.6	11531.3	4867.65	2564.47	872.874	704.07
926.067	969	86.1	Phenol	108-95-2	17932.7	20159.9	23074.6	68747	37955	41527.1	2623	3163.9	1619.62
1290.98	1473	74.8	8,10-Dodecadien-1-ol	57002-06-9	23994.3	26877.7	24555.7	82882.5	90987.1	62170.6	2706.21	3555.62	1131.13
954.927	879	65.7	Bicyclo[3.1.0]hex-2-ene, 4-methylene-1-(1-methylethyl)-	36262-09-6	15093.9	16624.1	18673.9	21867.6	14113.8	16451.8	2875.17	3448.1	2436.78
1518	1556	89.8	(-)-.beta.-Bourbonene	5208-59-3	69782.2	73933.8	69653.4	82479.6	55561.4	62531	2890.13	3044.06	578.025
1395.24	1339	76.2	.alpha.-Maaliene	489-28-1	87735	65474.7	53198.5	45075.7	30932.3	34899.8	2972.51	2074.09	1796.88
1500.31	1474	70.2	Benzene, 1-(1,5-dimethylhexyl)-4-methyl-	1461-02-5	108875	113922	129494	54179	32193.1	22371.3	3131.3	3026.53	1878.11
1186.02	1191	70	Butanoic acid, 3-hexenyl ester, (E)-	53398-84-8	38665.4	44100.3	42206.6	53974.6	45572.5	31861.1	3167.12	2174.89	2968.08
1053.82	1176	66.4	2-Pentanone, 1-(2-furanyl)-	20907-03-3	2379.54	1796.39	2880.72	2330.68	2342.76	1827.87	3246.44	1842.38	2802.25
1677.07	1780	50.9	Acetic acid, 3-acetoxy-5-methyl-2-nitrocyclohexyl ester	114454-71-6	19305	18987.8	23320	12107.3	18937	7508	3327.23	3010.25	2336.53
1553.85	1621	56.8	Glutaric acid, 3-oxobut-2-yl propyl ester	1000359-70-1	7715.67	7881.71	6958.63	10766.4	9783.86	8570.4	3414.7	3043.79	2223.56
1025.33	1119	68.1	Benzene, 1-ethyl-2,4-dimethyl-	874-41-9	63583.3	69378.5	62392.8	42191.3	37419.3	48366.2	3502.11	7041.91	3465.02
1234.86	1218	88.1	2-Nonanol, acetate	14936-66-4	35618.7	42350.8	39206.2	38974.2	26925	60883.1	3628.93	3736.94	3319.68
1596.81	1703	47.3	3-Methylbut-2-enoic acid, 2,3-dichlorophenyl ester	1000331-15-4	17574.6	16377.4	21049.1	15035	13102.6	20613	3636.14	2667.89	2493.2
1176.18	1376	58.9	Furan-2-carboxamide, N-(2-butyl)-N-ethyl-	1000458-95-4	118232	113782	102929	34158	16903.3	21071.7	3637.42	2615.9	2732.02
975.057	1039	61	3,4-Hexanedione, 2,2,5-trimethyl-	20633-03-8	62916.3	72646.9	64183.8	36243.7	13567	21223.7	3652.23	3762.55	1829.38
1072.15	1052	80.5	4-Nonanone	4485-09-0	8235.41	10007.1	11753.6	58685.9	64878.3	13802	3666.2	2689.81	1259.36
1330.2	1224	78.9	(1S,3S,5S)-1-Isopropyl-4-methylenebicyclo[3.1.0]hexan-3-yl acetate	139757-62-3	48429.7	51052.9	48819.1	58045	43713.4	26050.3	3676.57	3058.14	1174.13
1091.81	1171	55.9	1H-Imidazol-1-ylacetic acid	22884-10-2	13087	13279.2	11295.8	50616.2	48282.5	71429.1	3768.88	3180.79	3447.32
1579.31	1485	80.9	Cyclopropane, 1-methyl-1-(1-methylethyl)-2-nonyl-	41977-40-6	18131.1	20804.6	20041.2	0	0	0	3771.62	775.08	604.586
1399.33	1654	70.2	E-.beta.-Farnesene	18794-84-8	187859	212674	188348	66101.8	37144.7	29619.5	3844.96	1754.14	672.429
1629.81	1663	56.8	Benzeneethanamine, 2,5-dimethoxy-.alpha.,4-dimethyl-	15588-95-1	15599.3	17879.5	20057.5	15021.5	12097.3	10482.3	3913.04	2756.03	986.35
1485.11	1851	57.5	4-Ethylbenzylamine, N,N-dibutyl-	1000310-42-4	335086	341954	359276	134359	86441.4	52315.5	3913.42	4383.52	1375.72
1414.65	1403	76.3	1H-3a,7-Methanoazulene, 2,3,4,7,8,8a-hexahydro-3,6,8,8-tetramethyl-, [3R-(3.alpha.,3a.beta.,7.beta.,8a.alpha.)]-	469-61-4	190315	204208	192779	69106.6	37409	28093.2	3926.96	1780.69	696.641
1630.09	1439	54.6	Ethanone, 1-(2-hydroxy-5-methoxyphenyl)-	705-15-7	16041.4	17879.5	18938	15638.1	12111.7	10482.3	4039.07	2756.03	986.35
1149.68	1136	73.8	trans-Chrysanthenol	38043-83-3	13458.3	15296.9	13685.1	27788.7	14682.8	18935.3	4070.32	4898.76	3875.43
1616.36	1597	92.7	Epizonarene	41702-63-0	130627	78580.8	149159	42111.1	24951	23652.4	4103.15	4103.15	18163.6
1142.02	993	77.5	Benzeneacetaldehyde, .alpha.-ethylidene-	4411-89-6	73367.8	67802.4	65022	83106.8	62020.4	33971.7	4110.74	5071.35	5123.58
1005.35	1119	81	Benzene, 4-ethyl-1,2-dimethyl-	934-80-5	43349.6	51529.6	49449.6	36386.1	28392	25429.4	4335.41	3916.7	4907.34
1172.13	1285	66.6	5-Chlorovaleric acid, 2-methoxyethyl ester	1000331-37-0	56778.5	60695.3	51158.6	174493	105253	62746.3	4468.17	6370.27	2069.4
1049.93	976	49.1	Cycloheptane, methoxy-	42604-04-6	3492.89	2191.89	3320.37	2864.76	3301.2	2694.83	4715.32	3900.11	3010.13
1280.47	1184	48.4	2-Furancarboxylic acid, 2-methoxyethyl ester	1000331-09-7	4929.81	6896.79	6316.33	13997.3	17110.3	10461	4784.56	6289.17	4907.04
1589.51	1547	57.9	2-t-Butyl-5-hydroxymethyloxazolidine-3-carboxylic acid, methyl ester	1000192-09-6	61080.3	64605.7	64613.2	29093.7	13897.4	20481.1	4928.51	2120.99	3414.01
1643.07	1469	50.5	aR-Himachalene	19419-67-1	342497	360896	376993	134126	69711.7	48682	4928.51	1811.89	362.378
1215.87	1176	69.1	5-Isopropenyl-2-methylcyclopent-1-enecarboxaldehyde	1000190-36-8	32662.4	30967.8	31169.5	38294.7	21993.8	23668.2	4959.5	5082.12	1943.68
1483.28	1474	81.5	4,11-Selinadiene	28290-20-2	329177	384745	349413	125571	83764.1	56757.1	5015.57	3778.77	2096.08
1077.32	1174	85.2	Neral	106-26-3	748459	792539	634997	261446	124368	92141.3	5119.68	3427.65	2798.93
1496.06	-	68.1	Linalool	78-70-6	233037	241233	45097.1	81694.7	85354.2	79200.2	5342.9	6477.36	4907.34
1228.68	1254	53.8	Cyclooctane, (1-methylpropyl)-	16538-89-9	18931.7	15171.2	18624.7	40050.1	29264.9	28957.7	5465.32	4970	3959.18
1582.76	1726	54.1	5-Methoxyquinolin-8-amine	30465-68-0	18327.5	18429.1	20480.2	11948	8750.28	10077.9	5739.09	2837.63	3193.61
1568.44	1474	91.5	Eremophylene	10219-75-7	318994	309061	328602	107716	74850.3	44951.6	5782.15	3075.17	1646.33
1226.99	1199	64.3	Benzene, 1-pentenyl-	826-18-6	31394.2	31404.4	33422.8	26550	19664.8	17894.4	5909.48	4160.34	2444.8
1027.64	1019	73	1-Ethylpentyl acetate	5921-83-5	36912.5	49178.4	38403.9	38911	12082.2	92001.5	6180.23	2648.05	1155.73
1551.1	1514	54.9	d-Xylitol, 1,3,5-trideoxy-3-nitro-, 4-(2,2-dimethylpropanoate)	129967-99-3	8185.21	7724.59	8591.12	5869.53	7456.66	6236.9	6301.64	9309.86	9014.94
1281.93	1270	85.6	5-Chloro-guaiacol	3743-23-5	5435.4	6640.31	6497.75	43015.9	38469.9	45465.1	6634.25	6842.36	5026.09
1720.23	1563	45.3	1H-2-benzopyran-1,4(3H)-dione	1010404-42-1	22458.8	20511.3	24570.2	20518.7	11901.5	10831.2	6939.08	4817.23	0
865.677	907	84.8	Benzene, 1,3-dimethyl-	108-38-3	59631.2	69948.9	66842.6	15152.8	231059	128082	7017.17	7529.88	6071.74
986.681	938	71.1	5-Hepten-2-one, 6-methyl-	110-93-0	13848.1	17724.5	16188.2	12151.1	4373.19	6730.15	7042.36	3831.38	4556.77
1423.97	1289	59.2	5-Cyano-1,2,3,4-tetrahydro-6-methyl-2-oxopyridine	27036-90-4	611570	648422	613611	216517	120067	84511.9	7265.3	1500.35	1510.8
1391.11	1421	76.1	7-Tetradecene, (Z)-	41446-60-0	244991	267899	247858	158520	225721	340842	7835.86	11598.8	6689.41
1523.93	1287	43.8	5,6-Decanedione	5579-73-7	13465.9	11596.3	12375	12338	10483.2	4809.61	7870.72	8475.94	4552.38
1371.43	1711	55.6	Heptadecane	629-78-7	6107.99	7123.78	6311.38	7764.74	9831.93	4333.6	8013.93	5456.02	6396.58
1436.1	1576	42	2,5-Thiophenedicarboxylic acid, tetrahydro-	17773-22-7	12810.9	11441.5	9653.64	7649.07	9543.98	5863.29	8594.09	8845.77	8787.55
1330.68	1211	61.9	2-Pentanone, 1-(3-furanyl)-4-methyl-	63184-62-3	11017.3	14431.2	17385.7	41197.4	25687.5	14534.6	8597.87	3078.14	1173.47
1131.61	1142	67.8	Imidazole, 2-cyano-	31722-49-3	291087	305597	282005	100485	87768	82022.9	8599.81	9083.6	2517.06
1600.98	1548	62.2	1,2-Benzenedicarbonitrile, 4-amino-	56765-79-8	18995	23279.1	24264.8	41744.2	40723.9	22106.6	8870.29	5547.2	2038.36
1744.22	1536	58.6	Benzimidazole, 2-ethoxy-	22219-23-4	68685.6	81041.4	76393	46635.3	27766.5	15580.4	8947.18	3744	1020.07
1467.92	1589	44.1	Fumaric acid, ethyl tetrahydrofurfuryl ester	1000330-57-6	26551.8	30957	29432.8	19684.9	18126.5	14530.7	9034.38	17274.2	10419.3
1029.5	1018	96.9	D-Limonene	5989-27-5	181716	206093	175962	594323	347706	324448	9066.73	16744.3	7206.35
1383.58	1456	73.5	Cyclopentane, nonyl-	2882-98-6	98490.7	100948	98002	131924	56155	42397.4	9129.12	5560.71	1672.68
1307.24	1119	67.5	Benzene, 2-ethyl-1,4-dimethyl-	1758-88-9	137387	129306	141344	274142	287083	187268	9134.88	14925.4	3130.22
1531.88	1766	40.6	Diglycolic acid, di(3-methylpent-2-yl) ester	1000381-88-1	11604.6	9747.26	14902	11391.7	10780	8502.48	9178.01	12791.4	7469.76
1536.93	1534	89.1	.gamma.-Bisabolene	53585-13-0	964727	1.02262e+06	1.01171e+06	382601	219936	119935	9491.4	7677.42	5789.27
1382.39	1410	92.2	.beta.-Himachalene	1461-03-6	681937	852940	766096	245669	138710	106438	9758.26	4655.51	2049.38
1444.02	1416	95.5	cis-Thujopsene	470-40-6	448921	479577	449228	199609	122267	66723.6	10053.2	5486.61	2913.07
1535.18	1815	52.6	Ethyl (4R*,5R*)-(E)-5-hydroxy-4-(2'-tetrahydropyranyl)oxy-2-hexenoate	1010427-80-4	0	0	0	0	0	0	10236.1	8997.34	3984.1
1090.18	1123	89.7	5-Undecene	4941-53-1	133145	148140	122544	383265	381605	195615	10744.7	15334.1	7512.33
1079.93	1042	87.7	trans-Alloocimene	673-84-7	3.50112e+06	3.9111e+06	3.34082e+06	946517	1.04366e+06	518851	11037.6	16136.8	3069.85
1607.29	-	41.2	(E)-3-Methyl-5-((1R,4aR,8aR)-5,5,8a-trimethyl-2-methylenedecahydronaphthalen-1-yl)pent-2-en-1-ol	21738-29-4	59733.1	68522.9	64750.2	58233.8	51435.4	31051.4	11106.7	5815	3802.19
1607.29	1504	59.6	Cyclohexanol, 1-butyl-4-(1,1-dimethylethyl)-	53188-79-7	59733.1	68522.9	62945.6	55963.6	47495.6	31052.4	11106.7	5901.85	3892.85
1257.9	1529	55.2	1-Iodoundecane	4282-44-4	9995.61	8505.76	9011.75	9715.92	13141.1	12219.6	11591.5	10869.8	13944.5
1129.09	993	96.5	2,4,6-Octatriene, 2,6-dimethyl-, (E,Z)-	7216-56-0	3.49278e+06	3.81146e+06	3.44147e+06	933592	1.06879e+06	497159	11939.5	16126.9	3189.11
896.01	916	96.4	Nonane	111-84-2	256530	275883	231462	688906	234321	477608	12064.5	11575.9	6148.18
1304.57	1271	90.4	trans-Pinocarvyl acetate	1686-15-3	299048	300702	302219	389143	409162	341508	12190.1	18452.1	3421.91
1209.54	1185	55.6	Nonane, 5-(2-methylpropyl)-	62185-53-9	8037.77	5828.86	7773.63	8063.96	7809.46	8013.39	12231	9903.9	10086.5
1619.23	1598	74.2	2-Naphthalenemethanol, 1,2,3,4,4a,5,6,8a-octahydro-.alpha.,.alpha.,4a,8-tetramethyl-, (2.alpha.,4a.alpha.,8a.alpha.)-	79254-46-9	163128	170662	198408	134814	145905	131401	12624.9	10858.1	5023.55
1469.66	1429	56.4	Ethyl 1,3-dithiane-2-carboxylate	20462-00-4	955698	1.02745e+06	958086	382607	234556	156756	12941.1	5101.48	2054.39
1730.24	2107	44.7	Fumaric acid, diphenyl ester	1000339-36-6	61901.8	59718.9	69054.8	10623.4	12593.7	9229.56	13419.1	3440.65	2042.45
1618.75	1598	60.3	2-Naphthalenemethanol, 1,2,3,4,4a,5,6,8a-octahydro-.alpha.,.alpha.,4a,8-tetramethyl-, [2R-(2.alpha.,4a.alpha.,8a.beta.)]-	473-16-5	210621	220738	249372	126568	79507.7	58977.1	13501.9	8193.62	3827.51
809.8	847	47.4	Nitroacetonitrile	13218-13-8	13367.5	10841.4	11731.7	10409	10971.9	10273.6	13717	14922.6	14332.4
1182.11	1204	94.7	Pyrazine, 2-methoxy-3-(2-methylpropyl)-	24683-00-9	357078	366347	372984	392549	248080	841667	14010.6	10535.4	14723.2
1344.46	1431	94.8	.gamma.-Elemene	29873-99-2	211715	218001	249252	308650	253089	222421	14117	15729.6	5373.1
1464.19	1560	48.7	2-Pyridinamine, N-phenyl-	6631-37-4	12825	11205.8	9494.84	14613.6	14982.8	12360.7	14253	19535	14289.5
1218.9	1218	84.8	3-Nonyl acetate	1010429-16-2	75106.7	73299.4	72421	80906.2	66288.6	138194	14416.2	15811.7	15618.9
1666.6	1693	68	2-Hydroxy-4,5-methylenedioxypropiophenone	18607-90-4	36906.7	38366.5	37707.6	56390.7	48650.8	52491.7	14517.7	7217.78	6283.38
1235.99	1127	83.6	Benzene, (1-ethylpropyl)-	1196-58-3	43975.5	49543.1	77162.4	156740	198660	102412	14920	10622.4	3579.21
1517.13	1732	73.7	4-Chlorobutyric acid, 4-isopropylphenyl ester	1000357-38-8	735185	770566	753029	325285	192540	144727	15039.5	5484.45	2365.04
1666.55	1507	69.9	Propiophenone, 3',4'-dimethoxy-	1835-04-7	36656.7	37145.2	36696.6	56313.9	48436.8	51964.8	15987.5	4726.08	6006.54
1131.83	968	68.8	Ethanone, 1-(2-methyl-2-cyclopenten-1-yl)-	1767-84-6	1.54932e+06	1.63739e+06	1.46187e+06	441183	300608	287268	16712.7	16539.2	7463.18
1204.27	1488	70.5	3,5-Heptanedione, 4-acetyl-2,2,6,6-tetramethyl-	1000161-42-4	34680.2	33864.2	34875.6	34331.6	36221.1	30209	17443.6	18353.3	14227.4
1103.83	1104	66.6	Nonanal	124-19-6	35617.1	38482.1	36158.5	32150.4	13172.4	17262.1	17626.5	15082.1	24192.8
1166.68	1180	55.7	1-Methylbenzimidazole	1632-83-3	9135.75	10940.1	6492.83	10675.3	13007	11426.8	17839.8	13213.4	15537.5
1479.37	1478	87.3	.sigma.-Elemene	515-13-9	1.31317e+06	1.37573e+06	1.35005e+06	526232	331302	221448	17951.8	7727.4	3626.97
1530.39	1446	94.1	.beta.-Sesquiphellandrene	20307-83-9	1.3706e+06	1.4467e+06	1.42367e+06	554706	328507	225585	18686	7604.78	3999.86
1062.08	1165	80.1	Decane, 3,3,6-trimethyl-	62338-14-1	16643.8	17055.4	16173.1	15220.4	18147.6	14694.4	18890.7	20029.4	14797.1
1302	1402	57	Phenol, 2-methoxy-4-propyl-	2785-87-7	99955.9	117254	114288	102031	72900.5	80016	19326.9	12141.1	3495.12
1427.34	1750	47.8	2-Thenoylglycine	33955-17-8	1.66158e+06	1.78168e+06	1.67717e+06	681811	413919	292946	19330.9	8699.33	5996.54
1712.27	1827	79.7	Tetradecane, 1-iodo-	19218-94-1	12074.4	11570.3	15037.5	11709.2	11824.7	7789.62	19919.7	30423.7	14604.3
1262.55	1212	73.8	2-Decenal, (E)-	3913-81-3	120438	125849	167446	97946.3	39873.6	134087	20672.1	15160.3	18163.6
990.282	-	96.2	.beta.-Myrcene	123-35-3	1.84824e+06	1.99702e+06	167446	97946.3	39873.6	134087	20672.1	15160.3	18163.6
1207.98	1090	89.2	(3E,5E)-2,6-Dimethylocta-3,5,7-trien-2-ol	206115-88-0	113282	128025	126272	176897	366140	537601	22889.3	38873.8	25789.1
1431.26	1407	83.1	.alpha.-Zingiberene	495-60-3	113282	128025	126272	176897	366140	537601	22889.3	38873.8	25789.1
1204.64	1218	91.1	Nonan-4-yl acetate	5990-73-8	479857	503236	490430	437570	337536	213049	22970.7	22207.4	11680.1
1137.9	1015	69.5	Bicyclo[2.2.2]oct-5-en-2-one	2220-40-8	95285.6	89956	95733.6	217987	169592	92411.6	23441.3	17855	7323.46
1002.13	1005	95.4	Octanal	124-13-0	95151.2	102481	84224	57549.7	17688.2	48292.5	23577.4	12045.8	10587.5
1653.37	1561	77.9	2,4-Imidazolidinedione, 5-phenyl-	89-24-7	141645	144533	145913	112687	102584	77206.4	24838.4	23660	11640.4
1220.92	-	59	Borane, diethyl(decyloxy)-	1000152-34-3	20315.9	21229.9	22168.9	21509.2	25528.8	24544.6	24876.9	21612.4	22432.5
1422.07	1430	69	Decane, 1-iodo-	2050-77-3	16767.1	19682.9	21634.1	19897.6	19501	15868.4	24941.9	28046.9	22604.7
1291.21	1519	73.6	Tetradecane, 2,6,10-trimethyl-	14905-56-7	21513.1	15898	18354.3	41225.1	43928.1	32503.2	25027.1	25509.8	21960.3
998.153	1015	93	Decane	124-18-5	45937.7	47772	40010.9	96124.7	54899	70949.8	25260.7	22336.6	17645.8
1451.89	1612	71.5	Hexadecane	544-76-3	16569.4	14978.1	17495.3	18685.7	17283.2	14798.3	25343.1	20560.1	14485.8
1590.43	1536	96	1H-Cycloprop[e]azulen-7-ol, decahydro-1,1,7-trimethyl-4-methylene-, [1ar-(1a.alpha.,4a.alpha.,7.beta.,7a.beta.,7b.alpha.)]-	6750-60-3	343435	374532	355185	168083	80264.4	111364	25842.8	13872.1	9408.77
1020.96	931	85.4	Octane, 3,3-dimethyl-	4110-44-5	20705.4	21333	20258.9	23833	22761.6	26880.2	25923.7	25368.2	18119.5
1244.22	1528	54.6	6-Methyl-5,6,7,8-tetrahydro-2,4-quinazolinedione	104829-76-7	230918	236925	232503	162942	134312	384339	26697.4	22289.5	32149
1439.78	1446	78.9	(+)-epi-Bicyclosesquiphellandrene	54274-73-6	2.07842e+06	2.16494e+06	2.4015e+06	1.01719e+06	646484	413563	26909.7	14611.1	4217.64
1522.46	1637	50.5	Benzenepropanoic acid, 3,4-dimethoxy-, methyl ester	27798-73-8	93074.7	99008.6	87718.5	186208	98998.4	67732.2	26939.9	12501.7	7341.99
1405.83	1379	79.9	Benzene, 1,2-dimethoxy-4-(1-propenyl)-	93-16-3	64471.7	62720.7	62822.7	118400	54178.9	82360.2	27746.6	6011.76	9973.59
1323.84	1322	88.3	Benzaldehyde, 2,4,6-trimethyl-	487-68-3	63442.4	118846	86094.7	63199.3	129556	99746.8	28310.9	56386.9	27660.2
1154.18	1110	75.2	Benzene, 4-ethenyl-1,2-dimethyl-	27831-13-6	13460.3	13629.2	15804.3	19779.6	19729.8	17902	29511.2	28283.1	25990.5
954.802	-	60.5	4-(1-Benzyl-1H-tetrazol-5-ylsulfanylmethyl)-6-morpholin-4-yl-[1,3,5]triazin-2-ylamine	1000295-26-5	17281.3	21799.5	19501.6	14384	16930.1	21068.2	30794.2	21668	19923.3
993.933	1020	82.6	Benzene, 1,2,4-trimethyl-	95-63-6	116779	126661	114739	162528	119302	133239	32885.1	26310.5	14980.1
1047.47	948	97.6	3-Carene	13466-78-9	3.39487e+06	3.72901e+06	3.16721e+06	1.47791e+06	1.38479e+06	660224	33513	38894.6	11872.3
1159.68	1207	67.2	4-Methylbicyclo(3.2.2)nona-3,6-dien-2-one	1000426-97-1	913453	972023	828736	451140	371348	287445	33709.1	39462.3	10454.2
884.2	860	91.4	2-Butenoic acid, 2-methyl-	13201-46-2	155737	167583	189788	193783	120106	146761	35092.3	21332.3	6719.68
977.844	943	96.8	.beta.-Pinene	127-91-3	600989	626617	584091	4.00282e+06	1.72867e+06	1.59653e+06	35559.5	68100.7	5395.81
1118.33	1133	84.2	Benzene, 1,2,3,5-tetramethyl-	527-53-7	16545.5	14206.5	17370.8	19374.4	23336	19265.7	37440.3	33805.8	34191.5
1155.96	1133	76.3	Benzene, 1,2,4,5-tetramethyl-	95-93-2	22149.8	20935.3	21930	26774.7	26556.4	23038.9	39089.9	38691.4	33787.1
1172.61	1128	45.5	(1-Propoxy-pentyl)-cyclopropane	94883-97-3	31959.1	32302.3	31428.6	50903	54457.3	43814.3	40013.9	35935.9	36511.7
1272.38	1560	49.6	Cadina-1(10),6,8-triene	1460-96-4	26690.3	28868.5	32120.5	13403.9	5453.86	2307.82	40991.1	6168.12	15606.2
1454.13	1775	58	(3-Nitrobenzyl)mercaptan, S-acetyl-	873464-00-7	26690.3	28868.5	32120.5	13403.9	5453.86	2307.82	40991.1	6168.12	15606.2
1298.52	1313	96.3	Tridecane	629-50-5	551139	570212	505640	1.49426e+06	19634.9	779561	41160.9	10725.7	18424.8
1287.73	1277	89.6	6-Undecanol	23708-56-7	385230	413854	435100	751835	859718	715326	42802.4	44183.4	11813
1199.14	1331	78.3	3-Cyclohexene-1-methanol, 5-hydroxy-.alpha.,.alpha.,4-trimethyl-, (1S-trans)-	38235-58-4	405929	421869	384066	380574	187307	242322	43558.4	40378.1	37918.7
1513.8	-	52.3	5H-1,3,2-Oxathi(siv)azol-5-one, 4-phenyl-	32545-34-9	2.43997e+06	2.59066e+06	2.60585e+06	1.06232e+06	692812	492041	45880.8	21246	10494
1122.25	1029	95.9	p-Mentha-1,3,8-triene	18368-95-1	568460	664596	615783	347366	416538	371406	54452.7	56843.7	20228.4
1131.43	1000	92	trans-.beta.-Ocimene	3779-61-1	593333	636891	594803	361181	399224	347641	54784.9	56910	19867.5
1523.07	1507	93.1	(-)-delta.-Panasinsine	1000156-11-8	4.10209e+06	4.22867e+06	3.98781e+06	1.58261e+06	1.00495e+06	644296	57043.4	21637.5	11151.8
1447.88	1377	83.1	P-Menth-3-ene	500-00-5	3.94797e+06	4.06573e+06	3.97025e+06	1.54803e+06	917671	652925	57280.2	19331.9	13207.8
1467.25	1461	95.1	Isoledene	95910-36-4	3.94303e+06	4.07743e+06	3.9658e+06	1.6623e+06	947134	667665	58057.7	20297.4	12498.9
1654.78	1858	50	(2-Methylbenzo(b)thien-3-yl)acetamide	1505-57-3	107521	114757	115902	95850.4	92207.4	71088.7	60311.6	33839.6	26696.4
1262.96	1285	76.3	2,4-Dimethyldodecane	6117-99-3	57836.8	51511	61551.9	58920.1	63366.4	56334.4	66525.9	69686.3	62401.2
1543.99	1512	94	.alpha.-Cuprenene	29621-78-1	5.47643e+06	5.76212e+06	5.72529e+06	2.27152e+06	1.37819e+06	971009	73138.8	24432	12447.1
1271.68	1251	96.9	6-Undecanone	927-49-1	1.06577e+06	1.10009e+06	1.11128e+06	2.52924e+06	2.81838e+06	1.61538e+06	77859.1	103828	16741.7
1450.94	-	84.7	Germacrene D	23986-74-5	39437.6	48209.2	1.80654e+06	2.52924e+06	2.81838e+06	1.61538e+06	77859.1	103828	16741.7
1198.67	1214	86	Dodecane	112-40-3	261329	273881	238432	440224	88635.2	269779	84313.7	72756	71652.6
1091.1	1056	68.1	.alpha.-thujene	2867-05-02	881190	938394	904706	372474	391658	334555	86704.3	81951.2	57791.3
1124.41	1097	72.5	Isophorone	78-59-1	90261.4	101049	105552	212687	51848.1	73583.2	115372	61848.9	65137
1720.86	1620	74.4	3-Methyl-2-butenoic acid, 2,6-dimethylnon-1-en-3-yn-5-yl ester	1000299-31-5	735081	823321	912276	1.03294e+06	610224	658194	117047	64276.9	16678.2
1427.07	1398	95.8	.beta.-Funebrene	79120-98-2	1.17126e+07	1.16884e+07	1.09695e+07	4.40076e+06	2.36671e+06	1.70943e+06	125763	45651	22724.8
1868.01	1625	82.5	1(2H)-Naphthalenone, 3,4-dihydro-4,5,8-trimethyl-	10468-61-8	362919	355559	363739	238052	259940	225737	126717	90660.9	46493.1
1474.37	1435	95.4	Bicyclosesquiphellandrene	54324-03-7	269305	282869	355250	156629	2.59217e+06	1.81075e+06	138653	51517.7	25314.3
1279.73	1512	90.3	Pentadecane	629-62-9	127460	114466	125627	157724	175786	136433	140633	142978	131506
1655.18	2066	62	Acetic acid, 2-acetoxymethyl-4-acetylamino-4-cyano-butyl ester	1000190-24-2	65976.3	73067.2	95112.4	59677.1	63633	55181.6	146389	83352.4	74630.5
771.823	771.822973432384	92.218	3-Hexanone-2,2,4,4-d4	24588-54-3	112966	118166	109601	127733	132622	129314	147381	157356	117277
1514.04	1500	91.2	.beta.-Bisabolene	495-61-4	8.21667e+06	8.68541e+06	8.62507e+06	3.61067e+06	2.24639e+06	1.57223e+06	168745	69054.3	34182.8
1653.78	1566	75.1	Hexahydro-3-butylphthalide	3553-34-2	258077	257696	248629	484768	285582	321356	188529	55974.5	38638.9
1160.74	1143	92.2	5-Pentylcyclohexa-1,3-diene	56318-84-4	7.54298e+06	8.07278e+06	7.8945e+06	6.45334e+06	6.56028e+06	3.24789e+06	203328	265120	40868
1458.21	1411	56.1	(+/-)-Gymnomitrene	72346-55-5	7.50673e+06	7.93269e+06	7.77503e+06	3.21282e+06	2.34675e+06	1.48573e+06	236470	146016	158777
1089.23	983	79.7	Furan, 2-methyl-5-(methylthio)-	13678-59-6	141553	156721	168922	214669	218288	227572	282962	263948	307841
1458.48	1494	90.8	.alpha.-Caryophyllene	6753-98-6	1.61005e+07	1.72017e+07	1.69813e+07	8.01009e+06	5.65344e+06	4.2627e+06	313364	163836	129027
1458.48	-	90.3	Caryophyllene	87-44-5	1.59104e+07	1.66214e+07	1.66457e+07	8.03486e+06	5.56872e+06	4.38344e+06	331492	172292	121813
1490.75	-	60.2	Methyl 2-isothiocyanato-3-phenylpropionate	68521-58-4	1.63868e+06	1.71139e+06	1.69519e+06	1.10105e+06	771252	548927	381664	262341	351171
1491.03	1450	85.1	.beta.-Eudesmol	473-15-4	6.67293e+06	6.92053e+06	7.50578e+06	9.11547e+06	7.45954e+06	6.709e+06	469988	452857	152138
1508.18	1499	88.9	(+)-bicyclogermacrene	67650-90-2	8.66309e+06	4.66131e+06	1.87924e+06	8.78655e+06	7.47711e+06	5.91263e+06	480632	428150	150206
1167.45	1375	78.3	1,3:2,5-Dimethylene-4-methyl-d-rhamnitol	7464-25-7	68044.7	67021.1	70025.6	221872	239675	255028	484374	428704	498576
1668.37	1631	95.2	3-Butylisobenzofuran-1(3H)-one	6066-49-5	1.21407e+06	1.24168e+06	1.15311e+06	1.02979e+06	710385	441289	507108	222743	127865
933.33	-	93.4	.gamma.-Terpinene	99-85-4	1.13343e+07	1.21623e+07	1.10385e+07	4.98061e+07	2.90356e+07	2.90371e+07	738169	1.34235e+06	155868
1510.07	1458	68.9	.alpha.-Farnesene	502-61-4	1.06443e+07	5.59189e+06	2.40142e+06	1.22191e+07	8.30287e+06	8.08255e+06	887196	748228	185118
809.277	-	76.2	Toluene-D8	2037-26-5	548140	611348	600192	929111	879745	719381	931517	980522	1.04711e+06
860.031	-	92.7	1,4-Di(methyl-d3)benzene-d4	41051-88-1	907323	894517	812883	1.23433e+06	1.11476e+06	990478	1.35613e+06	1.43572e+06	921098
1364.98	1322	98.9	Benzaldehyde, 2,4,5-trimethyl-	5779-72-6	3.18507e+06	3.3208e+06	3.32142e+06	5.4123e+06	4.19389e+06	4.7785e+06	1.47102e+06	948409	319420
1063.39	1080	69.6	4-Amino-2(1H)-pyridinone	38767-72-5	835186	856074	932878	1.17267e+06	1.16723e+06	1.28283e+06	1.57465e+06	1.55502e+06	1.70282e+06
1744.91	1577	96.4	Sedanolide	6415-59-4	2.56529e+06	2.63091e+06	2.52931e+06	4.5935e+06	3.43405e+06	2.99495e+06	2.20035e+06	620180	415583
1245.67	1419	75.2	Azacyclohexane, 3-[1-pyrrolidyl]-	144243-28-7	900505	935346	953828	1.31329e+06	1.47019e+06	1.53618e+06	2.46744e+06	2.26193e+06	2.64511e+06
1735.91	1655	96.6	Z-Butylidenephthalide	72917-31-8	6.80311e+06	6.93546e+06	5.95607e+06	6.11638e+06	4.40037e+06	4.23949e+06	3.1294e+06	1.74437e+06	836670
1197.35	1406	72.7	Methyl 5(3)-methyl-4-hydroxy-3(5)-pyrazolecarboxylate	1000211-81-5	1.25406e+06	1.30898e+06	1.40618e+06	2.13785e+06	2.27663e+06	2.50075e+06	3.44893e+06	3.15564e+06	3.55348e+06
1819.12	1611	96.8	(E)-3-Butylidene-4,5-dihydroisobenzofuran-1(3H)-one	81944-08-3	1.64868e+07	1.69472e+07	1.58534e+07	2.6621e+07	2.47507e+07	1.44844e+07	5.67292e+06	3.49572e+06	705132
1390.37	1530	48.4	3-Bromophthalide	6940-49-4	5364.92	7553.58	7173.65	3216.47	6364.9	9268.78	0	0	0
1686.22	1916	55.5	Salicylic acid, 2-methylbutyl ether, 2-methylbutyl ester	1000375-42-9	5255.97	6565	4851.64	5042.45	4673.77	3767.23	0	0	0
1251.11	1341	44	3-(1-Methyl-3-pyrrolidinyl)pyridine	92118-22-4	0	0	0	6434.84	6950.95	4962.41	0	0	0
1115.55	1043	55.2	1-(2-Pyrazinyl)-1-ethanol	94777-52-3	34725.6	38301.9	42864.8	8357.63	5732.21	4353.79	0	0	0
1381.71	1512	41.5	Phenol, 2-(3-hydroxy-3-methyl-1-butenyl)-, (Z)-	17235-14-2	34268.3	34526.6	31240.8	10379.4	6436.09	4257.56	0	0	0
999.234	944	50.2	(2E,4E)-3,7-Dimethylocta-2,4-diene	6874-39-1	2105.66	2442.85	2001.71	11400.5	14285.3	9416.91	0	0	0
1296.2	1447	55	Benzyl alcohol, 3-ethylamino-	1000158-36-2	17591.6	17030.3	16894.4	11963.1	10745.2	8495.41	0	0	0
1232.24	1263	58.7	Betazole	105-20-4	17960.2	15402.5	16656.3	13267.1	14534.7	19461.1	0	0	0
1035.74	1209	68.4	3-Acetyl-2,5-dimethylthiophene	2530-10-1	1807.86	2729.77	2460.25	14051.9	8482.58	24331.2	0	0	0
1307.79	1418	45.3	3-Pyridinol, 2-(methylthio)-, acetate (ester)	42715-30-0	9687.79	11355.9	11217.8	14598.5	16747.5	9717.06	0	0	0
1112.26	1060	66.6	2-Nonen-4-one	32064-72-5	1885.56	1901.43	1631.2	19351.5	21111.2	17394.2	0	0	0
1698.34	1446	50.8	1,4-Benzodioxan-6-carboxaldehyde	29668-44-8	35311.2	36867.3	33359.8	19945.9	10075.8	6818.96	0	0	0
1300.72	1461	49.2	DL-O-Methylserine, N-ethoxycarbonyl-, ethyl ester	1000453-30-7	6288.86	7423.76	7224.3	22397.2	3373.45	17232.7	0	0	0
1594.88	1439	57.4	Benzoic acid, 2,4-dimethoxy-, methyl ester	2150-41-6	55977.4	56644.2	58918.7	24290.6	25991.9	28642.8	0	0	0
1260.26	1451	45.8	methyl (2E,6E)-3,7-dimethylnonadeca-2,6-dienoate	34603-26-4	0	0	0	30628.9	34551	23432.8	0	0	0
1383.75	1650	57	Bicyclo[3.3.0]octane, 3,3,7,7-tetramethyl-1,5-diaza-2,6-dione	4136-44-1	19491.9	18299	19433.6	30795.4	4919.21	15756	0	0	0
1075.44	1140	65.8	2-Carbethoxy-N-methylpyrrolidine	30727-23-2	159373	176869	149159	42111.1	24951	23652.4	0	0	0
1386.86	1549	54.7	Benzaldehyde, 3,4,5-trimethoxy-	86-81-7	17517.5	21407.3	19155.9	45945.8	1506.83	24966.5	0	0	0
1315.29	1335	73.4	Dihydrocarvenyl acetate (axial)	1010428-35-2	40336.7	41457.3	38897.6	50106.8	13735.9	7348.17	0	0	0
1260.05	1203	79.5	6-Octenoic acid, 3,7-dimethyl-, methyl ester	2270-60-2	15815.3	13300.2	16203.2	100240	105827	81172.3	0	0	0
1485.06	1831	47.7	p-Anisylmaleic anhydride	4665-00-3	237439	251055	263062	100860	63584.1	45406.9	0	0	0
1126.78	1030	52.2	3,5-dimethyl-cyclohexanol	5441-52-1	37452	47792	32559.5	0	0	0	0	0	0

## Sheet: S3
Supplementary Table 3. Terpenoid in different tissues of A. sinensis roots and their relative quantitative values.
Retention Index	NIST_RI	Match factor	Compounds	CAS	Type	Sub-type	periderm-1	periderm-2	periderm-3	cortex-1	cortex-2	cortex-3	stele-1	stele-2	stele-3	RT	RI	Match factor
933.33	-	93.4	.gamma.-Terpinene	99-85-4	Terpene	monoterpene	1.13343e+07	1.21623e+07	1.10385e+07	4.98061e+07	2.90356e+07	2.90371e+07	738169	1.34235e+06	155868	12.92	1059.81	84.45
974.226	897	97	cis-Sabinene	3387-41-5	Terpene	monoterpene	34853.1	37475.8	36027.2	200324	90451.3	73997.9	2486.93	3895.43	491.808	10.3	973.42	89.09
1047.47	948	97.6	3-Carene	13466-78-9	Terpene	monoterpene	3.39487e+06	3.72901e+06	3.16721e+06	1.47791e+06	1.38479e+06	660224	33513	38894.6	11872.3	12.55	1047.68	97.76
1079.93	1042	87.7	trans-Alloocimene	673-84-7	Terpene	monoterpene	3.50112e+06	3.9111e+06	3.34082e+06	946517	1.04366e+06	518851	11037.6	16136.8	3069.85	12.04	1030.9	74.52
977.844	943	96.8	.beta.-Pinene	127-91-3	Terpene	monoterpene	600989	626617	584091	4.00282e+06	1.72867e+06	1.59653e+06	35559.5	68100.7	5395.81	12.34	1040.82	96.79
1091.1	1056	68.1	.alpha.-thujene	2867-05-02	Terpene	monoterpene	881190	938394	904706	372474	391658	334555	86704.3	81951.2	57791.3	25.02	1495.48	64.72
1131.43	1000	92	trans-.beta.-Ocimene	3779-61-1	Terpene	monoterpene	593333	636891	594803	361181	399224	347641	54784.9	56910	19867.5	1040.82	96.79	2.0516e+07
990.282	-	96.2	.beta.-Myrcene	123-35-3	Terpene	monoterpene	1.84824e+06	1.99702e+06	167446	97946.3	39873.6	134087	20672.1	15160.3	18163.6	25.69	1523.29	82.45
1029.5	1018	96.9	D-Limonene	5989-27-5	Terpene	monoterpene	181716	206093	175962	594323	347706	324448	9066.73	16744.3	7206.35	12.04	1030.9	74.52
1496.06	-	68.1	Linalool	78-70-6	Terpene	monoterpene	233037	241233	45097.1	81694.7	85354.2	79200.2	5342.9	6477.36	4907.34	12.04	1030.9	74.52
1458.48	1494	90.8	.alpha.-Caryophyllene	6753-98-6	Terpene	sesquiterpene	1.61005e+07	1.72017e+07	1.69813e+07	8.01009e+06	5.65344e+06	4.2627e+06	313364	163836	129027	12.34	1040.82	96.79
1458.48	-	90.3	Caryophyllene	87-44-5	Terpene	sesquiterpene	1.59104e+07	1.66214e+07	1.66457e+07	8.03486e+06	5.56872e+06	4.38344e+06	331492	172292	121813	25.02	1495.48	64.72
1458.21	1411	56.1	(+/-)-Gymnomitrene	72346-55-5	Terpene	sesquiterpene	7.50673e+06	7.93269e+06	7.77503e+06	3.21282e+06	2.34675e+06	1.48573e+06	236470	146016	158777	25.62	1520.6	89.94
25.37	1510.11	91.41	.beta.-Bisabolene	495-61-4	Terpene	sesquiterpene	8.21667e+06	8.68541e+06	8.62507e+06	3.61067e+06	2.24639e+06	1.57223e+06	168745	69054.3	34182.8	25.37	1510.11	91.41
1427.07	1398	95.8	.beta.-Funebrene	79120-98-2	Terpene	sesquiterpene	1.17126e+07	1.16884e+07	1.09695e+07	4.40076e+06	2.36671e+06	1.70943e+06	125763	45651	22724.8	25.14	1500.56	96.31
1510.07	1458	68.9	.alpha.-Farnesene	502-61-4	Terpene	sesquiterpene	1.06443e+07	5.59189e+06	2.40142e+06	1.22191e+07	8.30287e+06	8.08255e+06	887196	748228	185118	5.11	772.17	65
1518	1556	89.8	(-)-.beta.-Bourbonene	5208-59-3	Terpene	sesquiterpene	69782.2	73933.8	69653.4	82479.6	55561.4	62531	2890.13	3044.06	578.025	1538.58	96.33	4.60354e+06
1543.99	1512	94	.alpha.-Cuprenene	29621-78-1	Terpene	sesquiterpene	5.47643e+06	5.76212e+06	5.72529e+06	2.27152e+06	1.37819e+06	971009	73138.8	24432	12447.1	26.05	1538.58	96.33
1491.03	1450	85.1	.beta.-Eudesmol	473-15-4	Terpene	sesquiterpene	6.67293e+06	6.92053e+06	7.50578e+06	9.11547e+06	7.45954e+06	6.709e+06	469988	452857	152138	11.18	1002.96	91.99
1508.18	1499	88.9	(+)-bicyclogermacrene	67650-90-2	Terpene	sesquiterpene	8.66309e+06	4.66131e+06	1.87924e+06	8.78655e+06	7.47711e+06	5.91263e+06	480632	428150	150206	12.47	1045.06	91.95
1523.07	1507	93.1	(-)-delta.-Panasinsine	1000156-11-8	Terpene	sesquiterpene	4.10209e+06	4.22867e+06	3.98781e+06	1.58261e+06	1.00495e+06	644296	57043.4	21637.5	11151.8	23.77	1445.91	64.71
1467.25	1461	95.1	Isoledene	95910-36-4	Terpene	sesquiterpene	3.94303e+06	4.07743e+06	3.9658e+06	1.6623e+06	947134	667665	58057.7	20297.4	12498.9	17.3	1206.37	86.41
1530.39	1446	94.1	.beta.-Sesquiphellandrene	20307-83-9	Terpene	sesquiterpene	1.3706e+06	1.4467e+06	1.42367e+06	554706	328507	225585	18686	7604.78	3999.86	25.74	1525.44	92.16
1447.88	1377	83.1	P-Menth-3-ene	500-00-5	Terpene	sesquiterpene	3.94797e+06	4.06573e+06	3.97025e+06	1.54803e+06	917671	652925	57280.2	19331.9	13207.8	26.17	1543.57	79.37
1344.46	1431	94.8	.gamma.-Elemene	29873-99-2	Terpene	sesquiterpene	211715	218001	249252	308650	253089	222421	14117	15729.6	5373.1	8.15	900.47	96.14
1479.37	1478	87.3	.sigma.-Elemene	29873-99-2	Terpene	sesquiterpene	1.31317e+06	1.37573e+06	1.35005e+06	526232	331302	221448	17951.8	7727.4	3626.97	18.15	1236.47	70.7
1444.02	1416	95.5	cis-Thujopsene	470-40-6	Terpene	sesquiterpene	448921	479577	449228	199609	122267	66723.6	10053.2	5486.61	2913.07	3.71	690.4	94.53
1382.39	1410	92.2	.beta.-Himachalene	1461-03-6	Terpene	sesquiterpene	681937	852940	766096	245669	138710	106438	9758.26	4655.51	2049.38	5.54	797.4	90.32
1536.93	1534	89.1	.gamma.-Bisabolene	53585-13-0	Terpene	sesquiterpene	964727	1.02262e+06	1.01171e+06	382601	219936	119935	9491.4	7677.42	5789.27	14.19	1101.34	97.09
1431.26	1407	83.1	.alpha.-Zingiberene	495-60-3	Terpene	sesquiterpene	113282	128025	126272	176897	366140	537601	22889.3	38873.8	25789.1	25.02	1495.48	64.72
1568.44	1474	91.5	Eremophylene	10219-75-7	Terpene	sesquiterpene	318994	309061	328602	107716	74850.3	44951.6	5782.15	3075.17	1646.33	18.84	1261.09	92.55
1272.38	1560	49.6	Cadina-1(10),6,8-triene	1460-96-4	Terpene	sesquiterpene	26690.3	28868.5	32120.5	13403.9	5453.86	2307.82	40991.1	6168.12	15606.2	24.32	1467.67	65.94
1450.94	-	84.7	Germacrene D	23986-74-5	Terpene	sesquiterpene	39437.6	48209.2	1.80654e+06	2.52924e+06	2.81838e+06	1.61538e+06	77859.1	103828	16741.7	17.54	1214.9	68.42
1483.28	1474	81.5	4,11-Selinadiene	28290-20-2	Terpene	sesquiterpene	329177	384745	349413	125571	83764.1	56757.1	5015.57	3778.77	2096.08	21.21	1347.55	95.17
1643.07	1469	50.5	aR-Himachalene	19419-67-1	Terpene	sesquiterpene	342497	360896	376993	134126	69711.7	48682	4928.51	1811.89	362.378	25.42	1512.29	63.66
1616.36	1597	92.7	Epizonarene	41702-63-0	Terpene	sesquiterpene	130627	78580.8	149159	42111.1	24951	23652.4	4103.15	4103.15	18163.6	9.65	951.22	93.32
1474.37	1435	95.4	Bicyclosesquiphellandrene	54324-03-7	Terpene	sesquiterpene	269305	282869	355250	156629	2.59217e+06	1.81075e+06	138653	51517.7	25314.3	10.79	989.83	96.99
1399.33	1654	70.2	E-.beta.-Farnesene	18794-84-8	Terpene	sesquiterpene	187859	212674	188348	66101.8	37144.7	29619.5	3844.96	1754.14	672.429	13.04	1063.86	85.06
1395.24	1339	76.2	.alpha.-Maaliene	489-28-1	Terpene	sesquiterpene	87735	65474.7	53198.5	45075.7	30932.3	34899.8	2972.51	2074.09	1796.88	23.6	1439.13	95.55
1409.1	1393	51.2	.beta.-Panasinsene	56684-97-0	Terpene	sesquiterpene	12310.3	12444	8524.07	24078.4	23338.3	17957.5	2195.67	2542.71	552.849	18.63	1253.5	73.89
1439.78	1446	78.9	(+)-epi-Bicyclosesquiphellandrene	54274-73-6	Terpene	sesquiterpene	2.07842e+06	2.16494e+06	2.4015e+06	1.01719e+06	646484	413563	26909.7	14611.1	4217.64	23.6	1439.13	95.55

## Sheet: S4
Supplementary Table 4. Differential metabolites between periderm and cortex in A. sinensis.
Compounds	CAS	periderm-1	periderm-2	periderm-3	cortex-1	cortex-2	cortex-3	VIP	P-value
(+)-epi-Bicyclosesquiphellandrene	54274-73-6	2.07842e+06	2.16494e+06	2.4015e+06	1.01719e+06	646484	413563	1.2051	0.00419395
(2E,4E)-3,7-Dimethylocta-2,4-diene	6874-39-1	2105.66	2442.85	2001.71	11400.5	14285.3	9416.91	1.29965	0.0205771
Cadina-1(10),6,8-triene	1460-96-4	26690.3	28868.5	32120.5	13403.9	5453.86	2307.82	1.11636	0.0102538
.alpha.-Zingiberene	495-60-3	113282	128025	126272	176897	366140	537601	1.089	0.149751
(3aR,4R,8R,8aS)-3a,4,8a-Trimethyl-7-methylenedecahydro-4,8-methanoazulene-rel-	72346-55-5	7.42457e+06	7.84832e+06	7.53389e+06	3.32438e+06	2.28603e+06	1.50635e+06	1.22719	0.00729076
.beta.-Sesquiphellandrene	20307-83-9	1.3706e+06	1.4467e+06	1.42367e+06	554706	328507	225585	1.23062	0.00629053
.alpha.-Cuprenene	29621-78-1	5.47643e+06	5.76212e+06	5.72529e+06	2.27152e+06	1.37819e+06	971009	1.23384	0.00629773
.beta.-Bisabolene	495-61-4	8.21667e+06	8.68541e+06	8.62507e+06	3.61067e+06	2.24639e+06	1.57223e+06	1.22942	0.00700918
1,3:2,5-Dimethylene-4-methyl-d-rhamnitol	7464-25-7	68044.7	67021.1	70025.6	221872	239675	255028	1.31096	0.00293899
1,4-Benzodioxan-6-carboxaldehyde	29668-44-8	35311.2	36867.3	33359.8	19945.9	10075.8	6818.96	1.15126	0.0227217
1-(2-Pyrazinyl)-1-ethanol	94777-52-3	34725.6	38301.9	42864.8	8357.63	5732.21	4353.79	1.28503	0.00127053
1-Octen-3-yl-acetate	2442-10-6	113013	113182	106793	226767	275797	247885	1.30224	0.00908606
1H-3a,7-Methanoazulene, 2,3,4,7,8,8a-hexahydro-3,6,8,8-tetramethyl-, [3R-(3.alpha.,3a.beta.,7.beta.,8a.alpha.)]-	469-61-4	190315	204208	192779	69106.6	37409	28093.2	1.24185	0.00332296
1H-Cycloprop[e]azulen-7-ol, decahydro-1,1,7-trimethyl-4-methylene-, [1ar-(1a.alpha.,4a.alpha.,7.beta.,7a.beta.,7b.alpha.)]-	6750-60-3	343435	374532	355185	168083	80264.4	111364	1.23454	0.00629028
1H-Imidazol-1-ylacetic acid	22884-10-2	13087	13279.2	11295.8	50616.2	48282.5	71429.1	1.29062	0.0258589
2,4,6-Octatriene, 2,6-dimethyl-, (E,Z)-	7216-56-0	3.49278e+06	3.81146e+06	3.44147e+06	933592	1.06879e+06	497159	1.24824	0.000412223
2-Carbethoxy-N-methylpyrrolidine	30727-23-2	159373	176869	149159	42111.1	24951	23652.4	1.28379	0.000323546
2-Furancarboxylic acid, 2-methoxyethyl ester	1000331-09-7	4929.81	6896.79	6316.33	13997.3	17110.3	10461	1.21132	0.0456081
2-Naphthalenemethanol, 1,2,3,4,4a,5,6,8a-octahydro-.alpha.,.alpha.,4a,8-tetramethyl-, [2R-(2.alpha.,4a.alpha.,8a.beta.)]-	473-16-5	210621	220738	249372	126568	79507.7	58977.1	1.19245	0.00766715
2-Nonen-4-one	32064-72-5	1885.56	1901.43	1631.2	19351.5	21111.2	17394.2	1.31264	0.00356689
2-Thenoylglycine	33955-17-8	1.66158e+06	1.78168e+06	1.67717e+06	681811	413919	292946	1.23493	0.00465346
2-t-Butyl-5-hydroxymethyloxazolidine-3-carboxylic acid, methyl ester	1000192-09-6	61080.3	64605.7	64613.2	29093.7	13897.4	20481.1	1.23617	0.00733745
3,4-Hexanedione, 2,2,5-trimethyl-	20633-03-8	62916.3	72646.9	64183.8	36243.7	13567	21223.7	1.17459	0.0119384
3-Acetyl-2,5-dimethylthiophene	2530-10-1	1807.86	2729.77	2460.25	14051.9	8482.58	24331.2	1.2273	0.102919
3-Carene	13466-78-9	3.39487e+06	3.72901e+06	3.16721e+06	1.47791e+06	1.38479e+06	660224	1.18588	0.00339896
4-Chlorobutyric acid, 4-isopropylphenyl ester	1000357-38-8	735185	770566	753029	325285	192540	144727	1.23147	0.008344
4-Ethylbenzylamine, N,N-dibutyl-	1000310-42-4	335086	341954	359276	134359	86441.4	52315.5	1.22192	0.00520276
4-Methylbicyclo(3.2.2)nona-3,6-dien-2-one	1000426-97-1	913453	972023	828736	451140	371348	287445	1.25524	0.00113013
4-Nonanone	4485-09-0	8235.41	10007.1	11753.6	58685.9	64878.3	13802	1.05216	0.155641
5-Chloro-guaiacol	3743-23-5	5435.4	6640.31	6497.75	43015.9	38469.9	45465.1	1.30737	0.00245365
5-Cyano-1,2,3,4-tetrahydro-6-methyl-2-oxopyridine	27036-90-4	611570	648422	613611	216517	120067	84511.9	1.23901	0.00376031
5-Hepten-2-one, 6-methyl-	110-93-0	13848.1	17724.5	16188.2	12151.1	4373.19	6730.15	1.05664	0.0520862
5-Undecene	4941-53-1	133145	148140	122544	383265	381605	195615	1.15417	0.0945723
5H-1,3,2-Oxathi(siv)azol-5-one, 4-phenyl-	32545-34-9	2.43997e+06	2.59066e+06	2.60585e+06	1.06232e+06	692812	492041	1.23825	0.00489946
6-Octenoic acid, 3,7-dimethyl-, methyl ester	2270-60-2	15815.3	13300.2	16203.2	100240	105827	81172.3	1.30905	0.00774585
6-Undecanone	927-49-1	1.06577e+06	1.10009e+06	1.11128e+06	2.52924e+06	2.81838e+06	1.61538e+06	1.19702	0.0769287
7-Ethyl-6-methyl-8-nitro-1,4-dioxa-spiro[4.5]decan-7-ol	79880-76-5	27782	32544.9	27446.6	8977.03	6757.54	5689.62	1.2886	0.000963163
8,10-Dodecadien-1-ol	57002-06-9	23994.3	26877.7	24555.7	82882.5	90987.1	62170.6	1.28851	0.0237421
Benzene, (1-ethylpropyl)-	1196-58-3	43975.5	49543.1	77162.4	156740	198660	102412	1.16856	0.0613276
Benzene, 1-(1,5-dimethylhexyl)-4-methyl-	1461-02-5	108875	113922	129494	54179	32193.1	22371.3	1.20881	0.0033486
Benzimidazole, 2-ethoxy-	22219-23-4	68685.6	81041.4	76393	46635.3	27766.5	15580.4	1.10882	0.024919
Benzoic acid, 2,4-dimethoxy-, methyl ester	2150-41-6	55977.4	56644.2	58918.7	24290.6	25991.9	28642.8	1.30484	8.31095e-05
Bicyclosesquiphellandrene	54324-03-7	269305	282869	355250	156629	99937	59285.3	1.16174	0.00715507
Cyclohexene, 3-(1,5-dimethyl-4-hexenyl)-6-methylene-, [S-(R*,S*)]-	53585-13-0	1.1235e+06	1.20731e+06	1.27632e+06	476258	283325	193549	1.22822	0.00243446
D-Limonene	5989-27-5	181716	206093	175962	594323	347706	324448	1.16854	0.111637
Epizonarene	41702-63-0	27568.9	26134.1	33874.3	17088.9	9295.81	7028.09	1.15787	0.0109053
Ethanol, 1-(2-methyl-2H-tetrazol-5-yl)-2-[(thiophen-2-ylmethyl)amino]-	1000316-81-4	57530.3	63746	56913.5	40032.7	11954.4	20899	1.08846	0.0437099
Ethanone, 1-(2-methyl-2-cyclopenten-1-yl)-	1767-84-6	1.54932e+06	1.63739e+06	1.46187e+06	441183	300608	287268	1.29332	6.93603e-05
Ethyl 1,3-dithiane-2-carboxylate	20462-00-4	955698	1.02745e+06	958086	382607	234556	156756	1.23087	0.00417412
Fumaric acid, diphenyl ester	1000339-36-6	61901.8	59718.9	69054.8	10623.4	12593.7	9229.56	1.30361	0.00115082
Furan-2-carboxamide, N-(2-butyl)-N-ethyl-	1000458-95-4	118232	113782	102929	34158	16903.3	21071.7	1.27157	0.000246604
Imidazole, 2-cyano-	31722-49-3	291087	305597	282005	100485	87768	82022.9	1.30667	3.11426e-05
Methyl 2-isothiocyanato-3-phenylpropionate	68521-58-4	1.63868e+06	1.71139e+06	1.69519e+06	1.10105e+06	771252	548927	1.16295	0.0300502
Neral	106-26-3	748459	792539	634997	261446	124368	92141.3	1.22234	0.00132431
Octanal	124-13-0	95151.2	102481	84224	57549.7	17688.2	48292.5	1.04254	0.032724
Phenol, 2-(3-hydroxy-3-methyl-1-butenyl)-, (Z)-	17235-14-2	34268.3	34526.6	31240.8	10379.4	6436.09	4257.56	1.24968	0.000722492
Propanenitrile, 3-(phenylamino)-	1075-76-9	3133.06	5763.82	6408.53	11478.3	14853.9	7448.82	1.05144	0.0847176
Tetradecane, 2,6,10-trimethyl-	14905-56-7	21513.1	15898	18354.3	41225.1	43928.1	32503.2	1.25352	0.0141354
cis-Thujopsene	470-40-6	448921	479577	449228	199609	122267	66723.6	1.18759	0.0095856
p-Anisylmaleic anhydride	4665-00-3	237439	251055	263062	100860	63584.1	45406.9	1.23858	0.00282443
.gamma.-Terpinene	99-85-4	1.19186e+07	1.27597e+07	1.11556e+07	4.83811e+07	2.85036e+07	2.8361e+07	1.23995	0.0729049
Caryophyllene	87-44-5	1.59104e+07	1.66214e+07	1.66457e+07	8.03486e+06	5.56872e+06	4.38344e+06	1.24265	0.00805245
Cyclohexane, 1-methyl-4-(1-methylethylidene)-	1124-27-2	33493.9	30449.8	35461.7	41906	97546.9	82939.1	1.07992	0.131865

## Sheet: S5
Supplementary Table 5. Differential metabolites between periderm and stele in A. sinensis.
Compounds	CAS	periderm-1	periderm-2	periderm-3	stele-1	stele-2	stele-3	VIP	P-value
(+)-epi-Bicyclosesquiphellandrene	54274-73-6	2.07842e+06	2.16494e+06	2.4015e+06	26909.7	14611.1	4217.64	1.07662	0.00184424
(-)-.beta.-Bourbonene	5208-59-3	69782.2	73933.8	69653.4	2890.13	3044.06	578.025	1.05494	1.76907e-05
P-Menth-3-ene	500-00-5	3.94797e+06	4.06573e+06	3.97025e+06	57280.2	19331.9	13207.8	1.08479	1.03077e-05
.beta.-Eudesmol	473-15-4	6.67293e+06	6.92053e+06	7.50578e+06	469988	452857	152138	1.06885	0.00030066
(1S,3S,5S)-1-Isopropyl-4-methylenebicyclo[3.1.0]hexan-3-yl acetate	139757-62-3	48429.7	51052.9	48819.1	3676.57	3058.14	1174.13	1.07124	2.03966e-06
(2-Methylbenzo(b)thien-3-yl)acetamide	1505-57-3	107521	114757	115902	60311.6	33839.6	26696.4	1.00636	0.0147553
(3E,5E)-2,6-Dimethylocta-3,5,7-trien-2-ol	206115-88-0	113282	128025	126272	22889.3	38873.8	25789.1	1.07216	0.000163217
(3aR,4R,8R,8aS)-3a,4,8a-Trimethyl-7-methylenedecahydro-4,8-methanoazulene-rel-	72346-55-5	7.42457e+06	7.84832e+06	7.53389e+06	232328	143682	157250	1.09751	0.000162756
.alpha.-Cuprenene	29621-78-1	5.47643e+06	5.76212e+06	5.72529e+06	73138.8	24432	12447.1	1.0804	0.000147821
.beta.-Bisabolene	495-61-4	8.21667e+06	8.68541e+06	8.62507e+06	168745	69054.3	34182.8	1.08032	0.000122363
.gamma.-Elemene	29873-99-2	211715	218001	249252	14117	15729.6	5373.1	1.07197	0.00160852
1(2H)-Naphthalenone, 3,4-dihydro-4,5,8-trimethyl-	10468-61-8	362919	355559	363739	126717	90660.9	46493.1	1.02265	0.00661412
1,2,4,5-Benzenetetracarbonitrile	712-74-3	2900.5	4564.65	5634.04	1208.82	814.145	879.403	1.05406	0.0477045
1,3,8-p-Menthatriene	18368-95-1	881190	938394	904706	86704.3	81951.2	57791.3	1.09456	2.07784e-05
1,3:2,5-Dimethylene-4-methyl-d-rhamnitol	7464-25-7	68044.7	67021.1	70025.6	484374	428704	498576	1.09863	0.00275992
1-Ethylpentyl acetate	5921-83-5	36912.5	49178.4	38403.9	6180.23	2648.05	1155.73	1.03741	0.00482131
1H-3a,7-Methanoazulene, 2,3,4,7,8,8a-hexahydro-3,6,8,8-tetramethyl-, [3R-(3.alpha.,3a.beta.,7.beta.,8a.alpha.)]-	469-61-4	190315	204208	192779	3926.96	1780.69	696.641	1.07689	0.000278497
1H-Cycloprop[e]azulen-7-ol, decahydro-1,1,7-trimethyl-4-methylene-, [1ar-(1a.alpha.,4a.alpha.,7.beta.,7a.beta.,7b.alpha.)]-	6750-60-3	343435	374532	355185	25842.8	13872.1	9408.77	1.08237	4.93559e-05
1H-Imidazol-1-ylacetic acid	22884-10-2	13087	13279.2	11295.8	3768.88	3180.79	3447.32	1.0952	0.00293433
2,4,6-Octatriene, 2,6-dimethyl-	673-84-7	73367.8	67802.4	65022	4110.74	5071.35	5123.58	1.09767	0.00124033
2,4,6-Octatriene, 2,6-dimethyl-, (E,Z)-	7216-56-0	3.49278e+06	3.81146e+06	3.44147e+06	11939.5	16126.9	3189.11	1.08494	0.00103692
2,4-Imidazolidinedione, 5-phenyl-	89-24-7	141645	144533	145913	24838.4	23660	11640.4	1.06865	0.000496297
2-Butenoic acid, 2-methyl-	13201-46-2	155737	167583	189788	35092.3	21332.3	6719.68	1.01054	0.000385558
2-Decenal, (E)-	3913-81-3	120438	125849	167446	20672.1	15160.3	18163.6	1.09013	0.0141833
2-Hydroxy-4,5-methylenedioxypropiophenone	18607-90-4	36906.7	38366.5	37707.6	14517.7	7217.78	6283.38	1.03881	0.00714513
2-Naphthalenemethanol, 1,2,3,4,4a,5,6,8a-octahydro-.alpha.,.alpha.,4a,8-tetramethyl-, (2.alpha.,4a.alpha.,8a.alpha.)-	79254-46-9	163128	170662	198408	12624.9	10858.1	5023.55	1.07924	0.00291341
2-Naphthalenemethanol, 1,2,3,4,4a,5,6,8a-octahydro-.alpha.,.alpha.,4a,8-tetramethyl-, [2R-(2.alpha.,4a.alpha.,8a.beta.)]-	473-16-5	210621	220738	249372	13501.9	8193.62	3827.51	1.07493	0.00177715
2-Nonanol, acetate	14936-66-4	35618.7	42350.8	39206.2	3628.93	3736.94	3319.68	1.09961	0.00289094
2-Thenoylglycine	33955-17-8	1.66158e+06	1.78168e+06	1.67717e+06	19330.9	8699.33	5996.54	1.09091	0.000431869
2-t-Butyl-5-hydroxymethyloxazolidine-3-carboxylic acid, methyl ester	1000192-09-6	61080.3	64605.7	64613.2	4928.51	2120.99	3414.01	1.08694	6.45019e-06
3,4-Hexanedione, 2,2,5-trimethyl-	20633-03-8	62916.3	72646.9	64183.8	3652.23	3762.55	1829.38	1.08764	0.00162116
3,5-Heptanedione, 4-acetyl-2,2,6,6-tetramethyl-	1000161-42-4	34680.2	33864.2	34875.6	17443.6	18353.3	14227.4	1.07406	0.00324012
3,6-Dimethyl-4H-furo[3,2-c]pyran-4-one	36745-38-7	12208.1	11512.6	10154.6	1333.59	2846.64	1502.31	1.06206	0.000343883
3-Carene	13466-78-9	3.39487e+06	3.72901e+06	3.16721e+06	33513	38894.6	11872.3	1.08732	0.00224191
3-Cyclohexene-1-methanol, 5-hydroxy-.alpha.,.alpha.,4-trimethyl-, (1S-trans)-	38235-58-4	405929	421869	384066	43558.4	40378.1	37918.7	1.09972	0.000722564
3-Methyl-2-butenoic acid, 2,6-dimethylnon-1-en-3-yn-5-yl ester	1000299-31-5	735081	823321	912276	117047	64276.9	16678.2	1.01612	0.000769692
3-Methylbut-2-enoic acid, 2,3-dichlorophenyl ester	1000331-15-4	17574.6	16377.4	21049.1	3636.14	2667.89	2493.2	1.08693	0.00563839
3-Nonyl acetate	1010429-16-2	75106.7	73299.4	72421	14416.2	15811.7	15618.9	1.09893	5.60908e-06
4-Chlorobutyric acid, 4-isopropylphenyl ester	1000357-38-8	735185	770566	753029	15039.5	5484.45	2365.04	1.07494	3.17024e-05
4-Ethylbenzylamine, N,N-dibutyl-	1000310-42-4	335086	341954	359276	3913.42	4383.52	1375.72	1.0866	0.000362531
4-Methylbicyclo(3.2.2)nona-3,6-dien-2-one	1000426-97-1	913453	972023	828736	33709.1	39462.3	10454.2	1.07109	0.00153066
5-Chlorovaleric acid, 2-methoxyethyl ester	1000331-37-0	56778.5	60695.3	51158.6	4468.17	6370.27	2069.4	1.06626	0.000674343
5-Cyano-1,2,3,4-tetrahydro-6-methyl-2-oxopyridine	27036-90-4	611570	648422	613611	7265.3	1500.35	1510.8	1.08184	0.000271375
5-Hepten-2-one, 6-methyl-	110-93-0	13848.1	17724.5	16188.2	7042.36	3831.38	4556.77	1.04772	0.00209478
5-Isopropenyl-2-methylcyclopent-1-enecarboxaldehyde	1000190-36-8	32662.4	30967.8	31169.5	4959.5	5082.12	1943.68	1.05415	0.000157685
5-Methoxyquinolin-8-amine	30465-68-0	18327.5	18429.1	20480.2	5739.09	2837.63	3193.61	1.06305	0.000282827
5-Pentylcyclohexa-1,3-diene	56318-84-4	7.54298e+06	8.07278e+06	7.8945e+06	203328	265120	40868	1.05691	5.49542e-05
5-Undecene	4941-53-1	133145	148140	122544	10744.7	15334.1	7512.33	1.08471	0.0018321
5H-1,3,2-Oxathi(siv)azol-5-one, 4-phenyl-	32545-34-9	2.43997e+06	2.59066e+06	2.60585e+06	45880.8	21246	10494	1.08326	0.000279546
6-Methyl-5,6,7,8-tetrahydro-2,4-quinazolinedione	104829-76-7	230918	236925	232503	26697.4	22289.5	32149	1.09578	2.94719e-06
6-Undecanol	23708-56-7	385230	413854	435100	42802.4	44183.4	11813	1.04519	5.80024e-05
6-Undecanone	927-49-1	1.06577e+06	1.10009e+06	1.11128e+06	77859.1	103828	16741.7	1.03003	4.53387e-05
7-Ethyl-6-methyl-8-nitro-1,4-dioxa-spiro[4.5]decan-7-ol	79880-76-5	27782	32544.9	27446.6	1781.74	914.66	1197.12	1.0932	0.00287028
7-Tetradecene, (Z)-	41446-60-0	244991	267899	247858	7835.86	11598.8	6689.41	1.09461	0.000558949
8,10-Dodecadien-1-ol	57002-06-9	23994.3	26877.7	24555.7	2706.21	3555.62	1131.13	1.0571	5.15602e-05
Acetic acid, 3-acetoxy-5-methyl-2-nitrocyclohexyl ester	114454-71-6	19305	18987.8	23320	3327.23	3010.25	2336.53	1.09041	0.00466904
Azacyclohexane, 3-[1-pyrrolidyl]-	144243-28-7	900505	935346	953828	2.46744e+06	2.26193e+06	2.64511e+06	1.09373	0.00454262
Benzamide, 3-nitro-	645-09-0	17153.4	16932.4	17530.5	2564.47	872.874	704.07	1.05563	0.000639227
Benzene, 1,2,3,5-tetramethyl-	527-53-7	16545.5	14206.5	17370.8	37440.3	33805.8	34191.5	1.08749	0.000266177
Benzene, 1,2,4-trimethyl-	95-63-6	116779	126661	114739	32885.1	26310.5	14980.1	1.05721	0.000238619
Benzene, 1,3-dimethyl-	108-38-3	59631.2	69948.9	66842.6	7017.17	7529.88	6071.74	1.09806	0.00231042
Benzene, 1-(1,5-dimethylhexyl)-4-methyl-	1461-02-5	108875	113922	129494	3131.3	3026.53	1878.11	1.09521	0.00281488
Benzene, 1-ethyl-2,4-dimethyl-	874-41-9	63583.3	69378.5	62392.8	3502.11	7041.91	3465.02	1.08264	0.000115839
Benzene, 1-pentenyl-	826-18-6	31394.2	31404.4	33422.8	5909.48	4160.34	2444.8	1.06833	5.83331e-05
Benzene, 2-ethyl-1,4-dimethyl-	1758-88-9	137387	129306	141344	9134.88	14925.4	3130.22	1.04577	1.35153e-05
Benzene, 4-ethyl-1,2-dimethyl-	934-80-5	43349.6	51529.6	49449.6	4335.41	3916.7	4907.34	1.09879	0.00281639
Benzeneethanamine, 2,5-dimethoxy-.alpha.,4-dimethyl-	15588-95-1	15599.3	17879.5	20057.5	3913.04	2756.03	986.35	1.0205	0.00115188
Benzenepropanoic acid, 3,4-dimethoxy-, methyl ester	27798-73-8	93074.7	99008.6	87718.5	26939.9	12501.7	7341.99	1.02554	0.00113522
Benzimidazole, 2-ethoxy-	22219-23-4	68685.6	81041.4	76393	8947.18	3744	1020.07	1.02124	0.000221123
Bicyclo[2.2.2]oct-5-en-2-one	2220-40-8	95285.6	89956	95733.6	23441.3	17855	7323.46	1.02802	0.0012853
Bicyclo[3.1.0]hex-2-ene, 4-methylene-1-(1-methylethyl)-	36262-09-6	15093.9	16624.1	18673.9	2875.17	3448.1	2436.78	1.08965	0.00331037
Bicyclosesquiphellandrene	54324-03-7	269305	282869	355250	4106.65	1524.29	832.446	1.08222	0.00773173
Butanoic acid, 3-hexenyl ester, (E)-	53398-84-8	38665.4	44100.3	42206.6	3167.12	2174.89	2968.08	1.09715	0.00120703
Cyclohexanol, 1-butyl-4-(1,1-dimethylethyl)-	53188-79-7	59733.1	68522.9	62945.6	11106.7	5901.85	3892.85	1.06448	8.78138e-05
Cyclohexanol, 3,5-dimethyl-	5441-52-1	37452	47792	32559.5	3842.39	346.973	1734.87	1.01785	0.0111179
Cyclohexene, 3-(1,5-dimethyl-4-hexenyl)-6-methylene-, [S-(R*,S*)]-	20307-83-9	1.1235e+06	1.20731e+06	1.27632e+06	22463.3	6821.31	8398.4	1.08787	0.00121994
Cyclooctane, (1-methylpropyl)-	16538-89-9	18931.7	15171.2	18624.7	5465.32	4970	3959.18	1.07881	0.00429281
Cyclopentane, nonyl-	2882-98-6	98490.7	100948	98002	9129.12	5560.71	1672.68	1.04659	8.07783e-05
Cyclopropane, 1-methyl-1-(1-methylethyl)-2-nonyl-	41977-40-6	18131.1	20804.6	20041.2	3771.62	775.08	604.586	1.01932	0.000232667
D-Limonene	5989-27-5	181716	206093	175962	9066.73	16744.3	7206.35	1.08287	0.00125065
Decane	124-18-5	45937.7	47772	40010.9	25260.7	22336.6	17645.8	1.04836	0.00212778
Dodecane	112-40-3	261329	273881	238432	84313.7	72756	71652.6	1.0955	0.00109861
Epizonarene	41702-63-0	27568.9	26134.1	33874.3	4470.8	2452.75	2363.11	1.07974	0.00509475
Ethanol, 1-(2-methyl-2H-tetrazol-5-yl)-2-[(thiophen-2-ylmethyl)amino]-	1000316-81-4	57530.3	63746	56913.5	1671.63	1990.68	605.624	1.07974	0.00100146
Ethanone, 1-(2-hydroxy-5-methoxyphenyl)-	705-15-7	16041.4	17879.5	18938	4039.07	2756.03	986.35	1.01786	0.000256215
Ethanone, 1-(2-methyl-2-cyclopenten-1-yl)-	1767-84-6	1.54932e+06	1.63739e+06	1.46187e+06	16712.7	16539.2	7463.18	1.09323	0.00104759
Ethyl 1,3-dithiane-2-carboxylate	20462-00-4	955698	1.02745e+06	958086	12941.1	5101.48	2054.39	1.07871	0.000471599
Fumaric acid, diphenyl ester	1000339-36-6	61901.8	59718.9	69054.8	13419.1	3440.65	2042.45	1.01236	0.000315392
Fumaric acid, ethyl tetrahydrofurfuryl ester	1000330-57-6	26551.8	30957	29432.8	9034.38	17274.2	10419.3	1.00249	0.0102394
Furan-2-carboxamide, N-(2-butyl)-N-ethyl-	1000458-95-4	118232	113782	102929	3637.42	2615.9	2732.02	1.09851	0.00166691
Glutaric acid, 3-oxobut-2-yl propyl ester	1000359-70-1	7715.67	7881.71	6958.63	3414.7	3043.79	2223.56	1.06135	0.000641808
Imidazole, 2-cyano-	31722-49-3	291087	305597	282005	8599.81	9083.6	2517.06	1.07525	0.000206546
Methyl 2-isothiocyanato-3-phenylpropionate	68521-58-4	1.63868e+06	1.71139e+06	1.69519e+06	381664	262341	351171	1.09108	2.90572e-05
Methyl 5(3)-methyl-4-hydroxy-3(5)-pyrazolecarboxylate	1000211-81-5	1.25406e+06	1.30898e+06	1.40618e+06	3.44893e+06	3.15564e+06	3.55348e+06	1.09369	0.00122255
Neral	106-26-3	748459	792539	634997	5119.68	3427.65	2798.93	1.09795	0.00419612
Nonan-4-yl acetate	5990-73-8	479857	503236	490430	22970.7	22207.4	11680.1	1.09024	7.53149e-06
Nonane	111-84-2	256530	275883	231462	12064.5	11575.9	6148.18	1.09032	0.00230592
Octanal	124-13-0	95151.2	102481	84224	23577.4	12045.8	10587.5	1.0638	0.000425172
Phenol, 2-methoxy-4-propyl-	2785-87-7	99955.9	117254	114288	19326.9	12141.1	3495.12	1.01606	0.000172018
Pyrazine, 2-methoxy-3-(2-methylpropyl)-	24683-00-9	357078	366347	372984	14010.6	10535.4	14723.2	1.09853	5.99946e-05
Tridecane	629-50-5	551139	570212	505640	41160.9	10725.7	18424.8	1.07236	0.000204549
cis-Thujopsene	470-40-6	448921	479577	449228	10053.2	5486.61	2913.07	1.08649	0.000311351
p-Methoxybenzylazidoformate	25474-85-5	7819.76	8128.7	8711.96	858.637	691.577	589.122	1.09556	0.000519591
trans-Chrysanthenol	38043-83-3	13458.3	15296.9	13685.1	4070.32	4898.76	3875.43	1.09096	0.000556713
trans-Pinocarvyl acetate	1686-15-3	299048	300702	302219	12190.1	18452.1	3421.91	1.05499	0.000128046
(E)-3-Methyl-5-((1R,4aR,8aR)-5,5,8a-trimethyl-2-methylenedecahydronaphthalen-1-yl)pent-2-en-1-ol	21738-29-4	59733.1	68522.9	64750.2	11106.7	5815	3802.19	1.06351	8.02585e-05
.beta.-Myrcene	123-35-3	1.84824e+06	1.99702e+06	1.80654e+06	31834	62811.5	7346.54	1.05477	0.000454904
.gamma.-Terpinene	99-85-4	1.19186e+07	1.27597e+07	1.11556e+07	725711	1.34772e+06	141825	1.00945	7.29295e-05
Caryophyllene	87-44-5	1.59104e+07	1.66214e+07	1.66457e+07	331492	172292	121813	1.09111	9.1671e-05
Cyclohexane, 1-methyl-4-(1-methylethylidene)-	1124-27-2	33493.9	30449.8	35461.7	2394.61	6867.8	1748.29	1.03475	0.000181337
Germacrene D	23986-74-5	39437.6	48209.2	45097.1	5342.9	6477.36	2440.53	1.06371	0.00106678
Linalool	78-70-6	233037	241233	251128	26884.8	17487.5	8904.28	1.07023	6.97902e-06

## Sheet: S6
Supplementary Table 6. Differential metabolites between cortex and stele in A. sinensis.
Compounds	CAS	cortex-1	cortex-2	cortex-3	stele-1	stele-2	stele-3	VIP	P-value
(+)-epi-Bicyclosesquiphellandrene	54274-73-6	1.01719e+06	646484	413563	26909.7	14611.1	4217.64	1.08805	0.0610505
(-)-.beta.-Bourbonene	5208-59-3	82479.6	55561.4	62531	2890.13	3044.06	578.025	1.08895	0.0144989
(1S,3S,5S)-1-Isopropyl-4-methylenebicyclo[3.1.0]hexan-3-yl acetate	139757-62-3	58045	43713.4	26050.3	3676.57	3058.14	1174.13	1.08807	0.0487897
(3E,5E)-2,6-Dimethylocta-3,5,7-trien-2-ol	206115-88-0	176897	366140	537601	22889.3	38873.8	25789.1	1.08848	0.0860593
.alpha.-Cuprenene	29621-78-1	2.27152e+06	1.37819e+06	971009	73138.8	24432	12447.1	1.09171	0.0591655
.beta.-Bisabolene	495-61-4	3.61067e+06	2.24639e+06	1.57223e+06	168745	69054.3	34182.8	1.08839	0.0571308
.gamma.-Elemene	29873-99-2	308650	253089	222421	14117	15729.6	5373.1	1.11033	0.00919326
1,2,4,5-Benzenetetracarbonitrile	712-74-3	4981.99	4250.01	4400.62	1208.82	814.145	879.403	1.12264	0.000655534
1,2-Benzenedicarbonitrile, 4-amino-	56765-79-8	41744.2	40723.9	22106.6	8870.29	5547.2	2038.36	1.01774	0.0347244
1,3,8-p-Menthatriene	18368-95-1	372474	391658	334555	86704.3	81951.2	57791.3	1.11913	0.000551382
cis-Sabinene	3387-41-5	200324	90451.3	73997.9	2486.93	3895.43	491.808	1.0805	0.0949009
1-Octen-3-yl-acetate	2442-10-6	226767	275797	247885	1203.16	13547.9	576.965	1.05589	0.0017355
1H-3a,7-Methanoazulene, 2,3,4,7,8,8a-hexahydro-3,6,8,8-tetramethyl-, [3R-(3.alpha.,3a.beta.,7.beta.,8a.alpha.)]-	469-61-4	69106.6	37409	28093.2	3926.96	1780.69	696.641	1.07263	0.0741694
1H-Cycloprop[e]azulen-7-ol, decahydro-1,1,7-trimethyl-4-methylene-, [1ar-(1a.alpha.,4a.alpha.,7.beta.,7a.beta.,7b.alpha.)]-	6750-60-3	168083	80264.4	111364	25842.8	13872.1	9408.77	1.07645	0.0519676
1H-Imidazol-1-ylacetic acid	22884-10-2	50616.2	48282.5	71429.1	3768.88	3180.79	3447.32	1.13402	0.0184761
2,4,6-Octatriene, 2,6-dimethyl-	673-84-7	83106.8	62020.4	33971.7	4110.74	5071.35	5123.58	1.10915	0.0609662
2,4,6-Octatriene, 2,6-dimethyl-, (E,Z)-	7216-56-0	933592	1.06879e+06	497159	11939.5	16126.9	3189.11	1.10235	0.0411895
2,4-Imidazolidinedione, 5-phenyl-	89-24-7	112687	102584	77206.4	24838.4	23660	11640.4	1.07715	0.00979078
2-Butenoic acid, 2-methyl-	13201-46-2	193783	120106	146761	35092.3	21332.3	6719.68	1.03266	0.0158024
2-Decenal, (E)-	3913-81-3	97946.3	39873.6	134087	20672.1	15160.3	18163.6	1.0351	0.117508
2-Furancarboxylic acid, 2-methoxyethyl ester	1000331-09-7	13997.3	17110.3	10461	4784.56	6289.17	4907.04	1.06312	0.0402578
2-Hydroxy-4,5-methylenedioxypropiophenone	18607-90-4	56390.7	48650.8	52491.7	14517.7	7217.78	6283.38	1.09184	0.000262041
2-Naphthalenemethanol, 1,2,3,4,4a,5,6,8a-octahydro-.alpha.,.alpha.,4a,8-tetramethyl-, (2.alpha.,4a.alpha.,8a.alpha.)-	79254-46-9	134814	145905	131401	12624.9	10858.1	5023.55	1.11175	0.000120031
2-Naphthalenemethanol, 1,2,3,4,4a,5,6,8a-octahydro-.alpha.,.alpha.,4a,8-tetramethyl-, [2R-(2.alpha.,4a.alpha.,8a.beta.)]-	473-16-5	126568	79507.7	58977.1	13501.9	8193.62	3827.51	1.07179	0.0548872
2-Nonanol, acetate	14936-66-4	38974.2	26925	60883.1	3628.93	3736.94	3319.68	1.12225	0.0600633
2-Thenoylglycine	33955-17-8	681811	413919	292946	19330.9	8699.33	5996.54	1.10945	0.0588925
2-t-Butyl-5-hydroxymethyloxazolidine-3-carboxylic acid, methyl ester	1000192-09-6	29093.7	13897.4	20481.1	4928.51	2120.99	3414.01	1.07789	0.052524
3,4-Hexanedione, 2,2,5-trimethyl-	20633-03-8	36243.7	13567	21223.7	3652.23	3762.55	1829.38	1.07648	0.0893033
3,5-Heptanedione, 4-acetyl-2,2,6,6-tetramethyl-	1000161-42-4	34331.6	36221.1	30209	17443.6	18353.3	14227.4	1.0937	0.00224846
3,6-Dimethyl-4H-furo[3,2-c]pyran-4-one	36745-38-7	15152.5	24206	26594	1333.59	2846.64	1502.31	1.10547	0.0269255
3-Carene	13466-78-9	1.47791e+06	1.38479e+06	660224	33513	38894.6	11872.3	1.10351	0.047133
3-Cyclohexene-1-methanol, 5-hydroxy-.alpha.,.alpha.,4-trimethyl-, (1S-trans)-	38235-58-4	380574	187307	242322	43558.4	40378.1	37918.7	1.11573	0.0573146
3-Methyl-2-butenoic acid, 2,6-dimethylnon-1-en-3-yn-5-yl ester	1000299-31-5	1.03294e+06	610224	658194	117047	64276.9	16678.2	1.04123	0.0297543
3-Methylbut-2-enoic acid, 2,3-dichlorophenyl ester	1000331-15-4	15035	13102.6	20613	3636.14	2667.89	2493.2	1.11738	0.0250479
3-Nonyl acetate	1010429-16-2	80906.2	66288.6	138194	14416.2	15811.7	15618.9	1.11064	0.0678548
4-Chlorobutyric acid, 4-isopropylphenyl ester	1000357-38-8	325285	192540	144727	15039.5	5484.45	2365.04	1.08087	0.0579061
4-Ethylbenzylamine, N,N-dibutyl-	1000310-42-4	134359	86441.4	52315.5	3913.42	4383.52	1375.72	1.09731	0.0659979
4-Methylbicyclo(3.2.2)nona-3,6-dien-2-one	1000426-97-1	451140	371348	287445	33709.1	39462.3	10454.2	1.08162	0.0159397
4-Nonanone	4485-09-0	58685.9	64878.3	13802	3666.2	2689.81	1259.36	1.03856	0.114771
5-Chloro-guaiacol	3743-23-5	43015.9	38469.9	45465.1	6634.25	6842.36	5026.09	1.13182	0.00177079
5-Chlorovaleric acid, 2-methoxyethyl ester	1000331-37-0	174493	105253	62746.3	4468.17	6370.27	2069.4	1.09808	0.0775411
5-Cyano-1,2,3,4-tetrahydro-6-methyl-2-oxopyridine	27036-90-4	216517	120067	84511.9	7265.3	1500.35	1510.8	1.08858	0.0735181
5-Isopropenyl-2-methylcyclopent-1-enecarboxaldehyde	1000190-36-8	38294.7	21993.8	23668.2	4959.5	5082.12	1943.68	1.07354	0.03912
5-Methoxyquinolin-8-amine	30465-68-0	11948	8750.28	10077.9	5739.09	2837.63	3193.61	1.0329	0.0082477
5-Pentylcyclohexa-1,3-diene	56318-84-4	6.45334e+06	6.56028e+06	3.24789e+06	203328	265120	40868	1.07349	0.0398127
5-Undecene	4941-53-1	383265	381605	195615	10744.7	15334.1	7512.33	1.1165	0.0381503
5H-1,3,2-Oxathi(siv)azol-5-one, 4-phenyl-	32545-34-9	1.06232e+06	692812	492041	45880.8	21246	10494	1.09594	0.0489039
6-Methyl-5,6,7,8-tetrahydro-2,4-quinazolinedione	104829-76-7	162942	134312	384339	26697.4	22289.5	32149	1.08598	0.126647
6-Undecanol	23708-56-7	751835	859718	715326	42802.4	44183.4	11813	1.0978	0.00216793
6-Undecanone	927-49-1	2.52924e+06	2.81838e+06	1.61538e+06	77859.1	103828	16741.7	1.08293	0.0244064
7-Ethyl-6-methyl-8-nitro-1,4-dioxa-spiro[4.5]decan-7-ol	79880-76-5	8977.03	6757.54	5689.62	1781.74	914.66	1197.12	1.09716	0.0206442
7-Tetradecene, (Z)-	41446-60-0	158520	225721	340842	7835.86	11598.8	6689.41	1.12212	0.0483434
8,10-Dodecadien-1-ol	57002-06-9	82882.5	90987.1	62170.6	2706.21	3555.62	1131.13	1.11232	0.0120019
Acetic acid, 3-acetoxy-5-methyl-2-nitrocyclohexyl ester	114454-71-6	12107.3	18937	7508	3327.23	3010.25	2336.53	1.04318	0.0943606
Benzaldehyde, 2,4,5-trimethyl-	5779-72-6	5.4123e+06	4.19389e+06	4.7785e+06	1.47102e+06	948409	319420	1.01761	0.00133168
Benzamide, 3-nitro-	645-09-0	18084.6	11531.3	4867.65	2564.47	872.874	704.07	1.00737	0.114417
Benzene, (1-ethylpropyl)-	1196-58-3	156740	198660	102412	14920	10622.4	3579.21	1.07579	0.0344091
Benzene, 1,2,4-trimethyl-	95-63-6	162528	119302	133239	32885.1	26310.5	14980.1	1.09636	0.00577671
Benzene, 1,2-dimethoxy-4-(1-propenyl)-	93-16-3	118400	54178.9	82360.2	27746.6	6011.76	9973.59	1.01277	0.0500345
Benzene, 1-(1,5-dimethylhexyl)-4-methyl-	1461-02-5	54179	32193.1	22371.3	3131.3	3026.53	1878.11	1.10707	0.0700316
Benzene, 1-ethyl-2,4-dimethyl-	874-41-9	42191.3	37419.3	48366.2	3502.11	7041.91	3465.02	1.11419	0.00308071
Benzene, 1-pentenyl-	826-18-6	26550	19664.8	17894.4	5909.48	4160.34	2444.8	1.07864	0.013797
Benzene, 2-ethyl-1,4-dimethyl-	1758-88-9	274142	287083	187268	9134.88	14925.4	3130.22	1.09451	0.0156874
Benzene, 4-ethyl-1,2-dimethyl-	934-80-5	36386.1	28392	25429.4	4335.41	3916.7	4907.34	1.1288	0.015282
Benzeneethanamine, 2,5-dimethoxy-.alpha.,4-dimethyl-	15588-95-1	15021.5	12097.3	10482.3	3913.04	2756.03	986.35	1.01933	0.0054065
Benzenepropanoic acid, 3,4-dimethoxy-, methyl ester	27798-73-8	186208	98998.4	67732.2	26939.9	12501.7	7341.99	1.03286	0.0986996
Bicyclo[2.2.2]oct-5-en-2-one	2220-40-8	217987	169592	92411.6	23441.3	17855	7323.46	1.06364	0.0567995
Bicyclo[3.1.0]hex-2-ene, 4-methylene-1-(1-methylethyl)-	36262-09-6	21867.6	14113.8	16451.8	2875.17	3448.1	2436.78	1.1234	0.0225157
Bicyclo[3.1.0]hexane, 4-methylene-1-(1-methylethyl)-	3387-41-5	970045	531579	524809	9101.3	22537.6	2283.39	1.08672	0.0456227
Bicyclosesquiphellandrene	54324-03-7	156629	99937	59285.3	4106.65	1524.29	832.446	1.09694	0.0672519
Butanoic acid, 3-hexenyl ester, (E)-	53398-84-8	53974.6	45572.5	31861.1	3167.12	2174.89	2968.08	1.12492	0.0235834
Cyclohexanol, 1-butyl-4-(1,1-dimethylethyl)-	53188-79-7	55963.6	47495.6	31052.4	11106.7	5901.85	3892.85	1.06539	0.0274319
Cyclohexene, 3-(1,5-dimethyl-4-hexenyl)-6-methylene-, [S-(R*,S*)]-	20307-83-9	476258	283325	193549	22463.3	6821.31	8398.4	1.09675	0.0667525
Cyclooctane, (1-methylpropyl)-	16538-89-9	40050.1	29264.9	28957.7	5465.32	4970	3959.18	1.12672	0.0155034
Cyclopentane, nonyl-	2882-98-6	131924	56155	42397.4	9129.12	5560.71	1672.68	1.04104	0.123504
D-Limonene	5989-27-5	594323	347706	324448	9066.73	16744.3	7206.35	1.12287	0.0412433
Decane	124-18-5	96124.7	54899	70949.8	25260.7	22336.6	17645.8	1.09172	0.0448284
Epizonarene	41702-63-0	17088.9	9295.81	7028.09	4470.8	2452.75	2363.11	1.00586	0.11213
Ethanol, 1-(2-methyl-2H-tetrazol-5-yl)-2-[(thiophen-2-ylmethyl)amino]-	1000316-81-4	40032.7	11954.4	20899	1671.63	1990.68	605.624	1.07818	0.109528
Ethanone, 1-(2-hydroxy-5-methoxyphenyl)-	705-15-7	15638.1	12111.7	10482.3	4039.07	2756.03	986.35	1.01507	0.00855305
Ethanone, 1-(2-methyl-2-cyclopenten-1-yl)-	1767-84-6	441183	300608	287268	16712.7	16539.2	7463.18	1.11984	0.0212684
Ethyl 1,3-dithiane-2-carboxylate	20462-00-4	382607	234556	156756	12941.1	5101.48	2054.39	1.08659	0.0626649
Furan-2-carboxamide, N-(2-butyl)-N-ethyl-	1000458-95-4	34158	16903.3	21071.7	3637.42	2615.9	2732.02	1.11478	0.0553975
Glutaric acid, 3-oxobut-2-yl propyl ester	1000359-70-1	10766.4	9783.86	8570.4	3414.7	3043.79	2223.56	1.1059	0.00217493
Imidazole, 2-cyano-	31722-49-3	100485	87768	82022.9	8599.81	9083.6	2517.06	1.08641	0.00157771
Methyl 2-isothiocyanato-3-phenylpropionate	68521-58-4	1.10105e+06	771252	548927	381664	262341	351171	1.00193	0.0910317
Neral	106-26-3	261446	124368	92141.3	5119.68	3427.65	2798.93	1.11765	0.0956267
Nonan-4-yl acetate	5990-73-8	437570	337536	213049	22970.7	22207.4	11680.1	1.11116	0.040704
Nonane	111-84-2	688906	234321	477608	12064.5	11575.9	6148.18	1.12083	0.0735559
Phenol, 2-methoxy-4-propyl-	2785-87-7	102031	72900.5	80016	19326.9	12141.1	3495.12	1.02897	0.00499427
Propanenitrile, 3-(phenylamino)-	1075-76-9	11478.3	14853.9	7448.82	2101.92	1027.36	1195.07	1.08608	0.0415103
Propiophenone, 3',4'-dimethoxy-	1835-04-7	56313.9	48436.8	51964.8	15987.5	4726.08	6006.54	1.05842	0.00112303
Pyrazine, 2-methoxy-3-(2-methylpropyl)-	24683-00-9	392549	248080	841667	14010.6	10535.4	14723.2	1.11881	0.114758
cis-Thujopsene	470-40-6	199609	122267	66723.6	10053.2	5486.61	2913.07	1.08481	0.0848167
p-Methoxybenzylazidoformate	25474-85-5	9409.62	8335.83	7210.34	858.637	691.577	589.122	1.13016	0.00626243
trans-Chrysanthenol	38043-83-3	27788.7	14682.8	18935.3	4070.32	4898.76	3875.43	1.10901	0.0515714
(E)-3-Methyl-5-((1R,4aR,8aR)-5,5,8a-trimethyl-2-methylenedecahydronaphthalen-1-yl)pent-2-en-1-ol	21738-29-4	58233.8	51435.4	31051.4	11106.7	5815	3802.19	1.06296	0.0321672
.beta.-Myrcene	123-35-3	2.81116e+06	1.73012e+06	1.47449e+06	31834	62811.5	7346.54	1.0893	0.0403902
.gamma.-Terpinene	99-85-4	4.83811e+07	2.85036e+07	2.8361e+07	725711	1.34772e+06	141825	1.0809	0.0351928
Caryophyllene	87-44-5	8.03486e+06	5.56872e+06	4.38344e+06	331492	172292	121813	1.1149	0.0324643
Cyclohexane, 1-methyl-4-(1-methylethylidene)-	1124-27-2	41906	97546.9	82939.1	2394.61	6867.8	1748.29	1.08184	0.050379
Germacrene D	23986-74-5	81694.7	85354.2	79200.2	5342.9	6477.36	2440.53	1.11353	1.27136e-05
Linalool	78-70-6	297917	172005	138764	26884.8	17487.5	8904.28	1.08489	0.060658

## Sheet: S7
	Supplementary Table 7. The expression values (FPKM) of the terpenoid biosynthetic pathway in A. sinensis roots.
rename	GeneID		periderm	cortex	stele
AACT1	TRINITY_DN79821_c3_g2_i19		66.59	68.58	56.7133
AACT2	TRINITY_DN79821_c3_g2_i15		66.59	68.58	56.7133
AACT3	TRINITY_DN80079_c1_g4_i2		0	0	0
HMGS1	TRINITY_DN79763_c1_g1_i1		15.8733	8.73667	10.7333
HMGS2	TRINITY_DN79763_c1_g2_i2		3.02	0.556667	0.436667
HMGR1	TRINITY_DN78073_c0_g4_i2		80.5167	48.72	63.51
HMGR2	TRINITY_DN78073_c0_g4_i2		0	0	0
MVK1	TRINITY_DN82990_c3_g7_i3		59.8133	27.4	72.6667
MVK2	TRINITY_DN83045_c2_g1_i20		0	0.0666667	0.196667
MVK3	TRINITY_DN82097_c2_g1_i3		3.92333	3.68	3.09
PMK1	TRINITY_DN81665_c2_g1_i15		9.25	8.55667	9.47667
PMK2	TRINITY_DN81665_c2_g1_i12		0	0	0
MDD	TRINITY_DN73663_c0_g1_i1		26.4133	29.2767	28.3967
DXS1	TRINITY_DN79212_c2_g1_i1		11.74	9.88	9.02
DXS2	TRINITY_DN76975_c0_g1_i1		251.95	210.91	82.68
DXS3	TRINITY_DN79460_c0_g1_i2		2.44333	1.66	1.96333
DXS4	TRINITY_DN7001_c0_g1_i1		6.67333	7.9	11.1
DXS5	TRINITY_DN76975_c0_g3_i3		21.7733	17.7267	5.43667
DXS6	TRINITY_DN80602_c1_g1_i1		47.42	56.3667	54.1767
DXR1	TRINITY_DN82030_c2_g1_i1		2.27667	2.35667	2.48
DXR2	TRINITY_DN82030_c2_g3_i25		0	0	2.51667
DXR3	TRINITY_DN82030_c2_g1_i4		0.213333	0.0366667	0
MCT1	TRINITY_DN79277_c0_g1_i5		0	0	0
MCT2	TRINITY_DN79277_c0_g3_i3		9.29667	10.96	10.1867
CMK	TRINITY_DN80647_c0_g1_i1		27.7567	20.4567	8.4
MCS1	TRINITY_DN83447_c2_g1_i9		2.25	3.22333	3.88
MCS2	TRINITY_DN83447_c2_g1_i8		0	0	0
HDS1	TRINITY_DN83265_c3_g2_i10		10.9767	14.4067	18.87
HDS2	TRINITY_DN83265_c3_g2_i2		16.0233	12.3033	9.09333
HDR1	TRINITY_DN80138_c0_g1_i3		26.7733	24.68	9.86333
HDR2	TRINITY_DN81987_c2_g12_i1		58.64	67.92	42.8633
HDR3	TRINITY_DN78626_c0_g1_i4		3.97	3.32	4.73
HDR4	TRINITY_DN78626_c0_g2_i1		125.957	124.847	64.64
IDI1	TRINITY_DN81645_c1_g2_i2		0	0	0
IDI2	TRINITY_DN80621_c0_g4_i4		35.6967	49.4033	38.8167
IDI3	TRINITY_DN81172_c0_g4_i1		89.4233	102.1	23.9167
IDI4	TRINITY_DN81172_c0_g2_i8		18.64	20.5333	26.05
FPPS	TRINITY_DN80270_c2_g3_i2		2.09	2.06	1.45667
GPPS1	TRINITY_DN80474_c1_g2_i7		126.617	105.807	11.44
GPPS2	TRINITY_DN80474_c1_g9_i1		35.6433	38.0667	0.206667
GPPS3	TRINITY_DN80474_c1_g11_i1		4.41667	7.04	7.28
GPPS4	TRINITY_DN80474_c0_g1_i1		0.59	3.57667	0.686667
GPPS5	TRINITY_DN82055_c1_g2_i2		41.77	51.4767	43.3567
GPPS6	TRINITY_DN74969_c0_g1_i1		1.96667	2.18667	2.59333
GPPS7	TRINITY_DN74969_c0_g2_i1		0.943333	0.713333	0.51
GPPS8	TRINITY_DN70667_c0_g1_i1		32.0933	51.3433	2.82

## Sheet: S8
Supplementary Table 8. The expression values (FPKM) of TPS family genes of three tissues in A. sinensis roots.
ID	periderm	cortex	stele
CL9698.Contig2_All	288.49	59.17	19.6833
CL9698.Contig5_All	316.45	56.11	21.05
Unigene8793_All	101.91	33.4633	28.19
CL9698.Contig4_All	203.35	32.51	10.9467
CL9698.Contig6_All	84.86	42.07	3.27333
Unigene10595_All	52.01	12.58	9.28667
CL9698.Contig1_All	50.19	23.24	1.76
CL9083.Contig1_All	10.83	2.47333	4.71333
CL5620.Contig1_All	17.34	6.03333	4.12
CL9698.Contig3_All	4.3	4.26667	0.28
CL9083.Contig2_All	9.01	2.12667	3.80333
CL7011.Contig4_All	1.47	0.95	2.29
Unigene6410_All	4.6	1.51667	1.52333
Unigene6240_All	7.51	1.69333	5.14667
Unigene48956_All	0.87	0.173333	0
CL11790.Contig2_All	2	0.163333	0.826667
Unigene5684_All	4.29	0.56	1.88667
CL4263.Contig2_All	2.8	0.666667	0.92
CL14812.Contig1_All	5.93	0.906667	1.08
CL11790.Contig1_All	3.76	0.44	0.616667
Unigene3906_All	0.66	0.636667	0.473333
Unigene9166_All	2.27	0.16	0.273333
Unigene45621_All	0.45	0	0.28
CL7011.Contig1_All	0.09	0.11	1.17333
CL4263.Contig1_All	1.09	0.42	0.88
CL9083.Contig6_All	1.66	0.796667	0.636667
Unigene10596_All	3.04	1.55333	0.11
Unigene48877_All	2.56	0.676667	0.0533333
CL9083.Contig5_All	1.45	0.206667	1.11667
Unigene46947_All	0.7	0	0

## Sheet: S9
Supplementary Table 9. Numbers of TPS subfamilies in 10 sequenced plant genomes.
TPS subfamily		a	b	c	d	e/f	g	h
	Genome size^a(Mb)	C15	C10(lspS)	C20(CPS)	C10,C15,C20	C20	C10		Total number
Gymnosperms
P. glauca	25596	0	0	1	53	1	0	0	55
Q. abies	12301	0	0	0	9	0	0	0	9
Angiosperms
A. thaliana	120	23	13	1	0	2	1	0	32
S. lycopersicum	805	12	8	2	0	5	2	0	29
V. vinifera	434	29	10	2	0	3	14	0	58
O. sativaL	385	18	0	3	0	9	2	0	32
Umbelliferae
A. graveolens	3333	18	13	2	0	6	0	0	39
C. sativum	2119	10	12	2	0	4	0	0	28
D. carota	422	1	5	3	0	3	4	0	16
A. sinensis	2180	7	15	1	0	3	1	0	27
Note: a The genome sizes of all species are based on published data. b TPS-d subfamily is gymnosperm specific. c IspS, isoprene synthase; CPS, copalyl diphosphate synthase.

## Sheet: S10
Supplementary Table 10. R value of the correlation analysis between the expression of AsTPS transcripts and monoterpenes contents.
gene ID	γ-Terpinene	cis - Sabinene	3 - Carene	trans - Alloocimene	β-Pinene	α-thujene	trans-β-Ocimene	β-Myrcene	D - Limonene	Linalool
AsTPS3	0.365148	0.547723	0.296683	0.182574	0.365148	0.273861	0.273861	0.365148	0.365148	0.730297
AsTPS6	0.56598	0.310376	0.456435	0.56598	0.56598	0.511208	0.511208	0.56598	0.56598	0.164317
AsTPS7	0.56598	0.310376	0.456435	0.56598	0.56598	0.511208	0.511208	0.56598	0.56598	0.164317
AsTPS10	0.859769	0.502241	0.400091	0.417116	0.859769	0.442653	0.442653	0.859769	0.859769	0.553317
AsTPS14	0.678903	0.504825	0.548345	0.600568	0.678903	0.487417	0.487417	0.678903	0.678903	0.330748
AsTPS19	0.0684653	0.0228218	0.136931	0.136931	0.0684653	0.25104	0.25104	0.0684653	0.0684653	0.25104
AsTPS21	-0.260513	0.243706	0.571449	0.621871	-0.260513	0.663889	0.638678	-0.260513	-0.260513	0.268917
AsTPS22	-0.260513	0.243706	0.571449	0.621871	-0.260513	0.663889	0.638678	-0.260513	-0.260513	0.268917
AsTPS23	-0.183333	-0.35	-0.233333	-0.15	-0.183333	-0.3	-0.166667	-0.183333	-0.183333	-0.55
AsTPS27	0.451887	0.753145	0.903774	0.887037	0.451887	0.878669	0.853564	0.451887	0.451887	0.72804

[truncated: 4 more sheets: S11, S12, S13, S14]
